# Supplementary material for: 2-[4-(2-Formyl­phen­oxy)­but­oxy]­benzaldehyde
Source: Acta Crystallogr Sect E Struct Rep Online. 2011 Aug 27;67(Pt 9):o2484. doi: 10.1107/S1600536811034210 (PMC3200719; doi:10.1107/S1600536811034210)
Supplement: Supplementary file 1 [file e-67-o2484-sup1.cif]

##############################################################################
#                                                                            #
# This CIF contains the data in a paper accepted for publication in          #
# Acta Crystallographica Section E. It conforms to the requirements of       #
# Notes for Authors for Acta Crystallographica Section E, and has been       #
# peer reviewed under the auspices of the IUCr Commission on Journals.       #
#                                                                            #
# Full details of the Crystallographic Information File format               #
# are given in the paper "The Crystallographic Information File (CIF):       #
# a New Standard Archive File for Crystallography" by S. R. Hall, F. H.      #
# Allen and I. D. Brown [Acta Cryst. (1991), A47, 655-685].                  #
#                                                                            #
# The current version of the core CIF dictionary is obtainable from          #
# ftp://ftp.iucr.org/pub/cif_core.dic.                                       #
#                                                                            #
# Software is freely available for graphical display of the structure(s)     #
# in this CIF. For information consult the CIF software page                 #
# http://www.iucr.org/resources/cif/software.                                #
#                                                                            #
# This file may be used for bona fide research purposes within the           #
# scientific community so long as proper attribution is given to the journal # 
# article from which it was obtained.                                        #
#                                                                            #
##############################################################################
data_global
_audit_creation_method     'by CrystalStructure'
_journal_date_recd_electronic     2011-08-18
_journal_date_accepted     2011-08-20
_journal_name_full     'Acta Crystallographica, Section E'
_journal_year     2011
_journal_volume     67
_journal_issue      9
_journal_page_first     o2484
_journal_page_last     o2484
_journal_paper_category     QO
_journal_coeditor_code     TK2783
_publ_contact_author_name     'Ishida, Hiroyuki'
_publ_contact_author_address
;
Department of Chemistry
Faculty of Science
Okayama University
Okayama 700-8530
Japan
;
_publ_contact_author_email     'ishidah@cc.okayama-u.ac.jp'
_publ_contact_author_fax     '81-86-251-7832'
_publ_contact_author_phone     '81-86-251-7832'
_publ_section_title
;
2-[4-(2-Formylphenoxy)butoxy]benzaldehyde
;
loop_
    _publ_author_name
    _publ_author_address
    'Dehno Khalaji, Aliakbar'
;
Department of Chemistry
Faculty of Science
Golestan University
Gorgan
Iran
;
    'Hafez Ghoran, Salar'
;
Department of Chemistry
Faculty of Science
Golestan University
Gorgan
Iran
;
    'Gotoh, Kazuma'
;
Department of Chemistry
Faculty of Science
Okayama University
Okayama 700-8530
Japan
;
    'Ishida, Hiroyuki'
;
Department of Chemistry
Faculty of Science
Okayama University
Okayama 700-8530
Japan
;
data_I
_chemical_name_systematic
;
2-[4-(2-Formylphenoxy)butoxy]benzaldehyde
;
_chemical_formula_moiety     'C18 H18 O4'
_chemical_formula_sum     'C18 H18 O4'
_chemical_formula_iupac     'C18 H18 O4'
_chemical_formula_weight     298.34
_chemical_melting_point     ?
_symmetry_cell_setting     monoclinic
_symmetry_space_group_name_H-M     'P 21/c'
_symmetry_space_group_name_Hall     '-P 2ybc'
loop_
    _symmetry_equiv_pos_site_id
    _symmetry_equiv_pos_as_xyz
    1 '+X,+Y,+Z'
    2 '-X,1/2+Y,1/2-Z'
    3 '-X,-Y,-Z'
    4 '+X,1/2-Y,1/2+Z'
_cell_length_a     8.0624(7)
_cell_length_b     14.5896(7)
_cell_length_c     6.8003(4)
_cell_angle_alpha     90.0000
_cell_angle_beta     108.549(4)
_cell_angle_gamma     90.0000
_cell_volume     758.35(8)
_cell_formula_units_Z     2
_cell_measurement_reflns_used     7072
_cell_measurement_theta_min     3.0
_cell_measurement_theta_max     30.1
_cell_measurement_temperature     190.0(10)
_exptl_crystal_description     'block'
_exptl_crystal_colour     'pale-yellow'
_exptl_crystal_size_max     0.30
_exptl_crystal_size_mid     0.24
_exptl_crystal_size_min     0.15
_exptl_crystal_density_diffrn     1.306
_exptl_crystal_density_meas     ?
_exptl_crystal_density_method     'not measured'
_exptl_crystal_F_000     316.00
_exptl_absorpt_coefficient_mu     0.092
_exptl_absorpt_correction_type     numerical
_exptl_absorpt_process_details
;
(<i>NUMABS</i>; Higashi, 1999)
;
_exptl_absorpt_correction_T_min     0.980
_exptl_absorpt_correction_T_max     0.986
_diffrn_ambient_temperature     190(2)
_diffrn_radiation_type     'Mo K\a'
_diffrn_radiation_wavelength     0.71075
_diffrn_measurement_device_type     'Rigaku R-AXIS RAPID II'
_diffrn_measurement_method     \w
_diffrn_detector_area_resol_mean     10.00
_diffrn_reflns_number     12149
_diffrn_reflns_av_R_equivalents     0.0408
_diffrn_reflns_av_sigmaI/netI     0.0341
_diffrn_reflns_theta_max     30.02
_diffrn_reflns_theta_full     25.00
_diffrn_measured_fraction_theta_max     0.996
_diffrn_measured_fraction_theta_full     0.998
_diffrn_reflns_limit_h_min     -11
_diffrn_reflns_limit_h_max     11
_diffrn_reflns_limit_k_min     -20
_diffrn_reflns_limit_k_max     20
_diffrn_reflns_limit_l_min     -9
_diffrn_reflns_limit_l_max     9
_refine_special_details
;
Refinement of <i>F</i>^2^ against ALL reflections. The weighted <i>R</i>-factor
<i>wR</i> and goodness of fit <i>S</i> are based on <i>F</i>^2^, conventional
<i>R</i>-factors <i>R</i> are based on <i>F</i>, with <i>F</i> set to zero for
negative <i>F</i>^2^. The threshold expression of <i>F</i>^2^ >
\s(<i>F</i>^2^) is used only for calculating <i>R</i>-factors(gt) <i>etc</i>.
and is not relevant to the choice of reflections for refinement.
<i>R</i>-factors based on <i>F</i>^2^ are statistically about twice as large
as those based on <i>F</i>, and <i>R</i>- factors based on ALL data will be
even larger.
;
_reflns_number_total     2210
_reflns_number_gt     1243
_reflns_threshold_expression     'I>2\s(I)'
_refine_ls_structure_factor_coef     Fsqd
_refine_ls_matrix_type     full
_refine_ls_R_factor_all     0.0881
_refine_ls_R_factor_gt     0.0442
_refine_ls_wR_factor_gt     0.1071
_refine_ls_wR_factor_ref     0.1315
_refine_ls_goodness_of_fit_ref     1.133
_refine_ls_restrained_S_all     1.133
_refine_ls_number_reflns     2210
_refine_ls_number_parameters     100
_refine_ls_number_restraints     0
_refine_ls_hydrogen_treatment     constr
_refine_ls_weighting_scheme     calc
_refine_ls_weighting_details
         'calc w=1/[\s^2^(Fo^2^)+(0.0563P)^2^+0.0806P] where P=(Fo^2^+2Fc^2^)/3'
_atom_sites_solution_hydrogens     geom
_atom_sites_solution_primary     direct
_atom_sites_solution_secondary     difmap
_refine_ls_shift/su_max     0.0001
_refine_ls_shift/su_mean     0.0001
_refine_diff_density_max     0.291
_refine_diff_density_min     -0.244
_refine_ls_extinction_method     none
_refine_ls_extinction_coef     ?
loop_
    _atom_type_symbol
    _atom_type_description
    _atom_type_scat_dispersion_real
    _atom_type_scat_dispersion_imag
    _atom_type_scat_source
    'C' 'C' 0.0033 0.0016
                         'International Tables Vol C Tables 4.2.6.8 and 6.1.1.4'
    'H' 'H' 0.0000 0.0000
                         'International Tables Vol C Tables 4.2.6.8 and 6.1.1.4'
    'O' 'O' 0.0106 0.0060
                         'International Tables Vol C Tables 4.2.6.8 and 6.1.1.4'
_computing_data_collection     'PROCESS-AUTO (Rigaku/MSC, 2004)'
_computing_cell_refinement     'PROCESS-AUTO (Rigaku/MSC, 2004)'
_computing_data_reduction     'CrystalStructure (Rigaku/MSC, 2004)'
_computing_structure_solution     'SHELXS97 (Sheldrick, 2008)'
_computing_structure_refinement     'SHELXL97 (Sheldrick, 2008)'
_computing_molecular_graphics     'ORTEP-3 (Farrugia, 1997)'
_computing_publication_material
;
CrystalStructure (Rigaku/MSC, 2004) and PLATON (Spek, 2009)
;
loop_
    _atom_site_type_symbol
    _atom_site_label
    _atom_site_fract_x
    _atom_site_fract_y
    _atom_site_fract_z
    _atom_site_U_iso_or_equiv
    _atom_site_adp_type
    _atom_site_calc_flag
    _atom_site_refinement_flags
    _atom_site_occupancy
    _atom_site_symmetry_multiplicity
    _atom_site_disorder_assembly
    _atom_site_disorder_group
    O O1 0.18122(15) 0.33844(8) 0.1640(2) 0.0554(4) Uani d . 1 1 . .
    O O2 0.69626(12) 0.36790(7) 0.37956(16) 0.0343(3) Uani d . 1 1 . .
    C C1 0.45915(17) 0.26677(9) 0.2840(2) 0.0307(3) Uani d . 1 1 . .
    C C2 0.64045(18) 0.27981(9) 0.3598(2) 0.0297(3) Uani d . 1 1 . .
    C C3 0.75273(18) 0.20492(10) 0.4082(2) 0.0327(3) Uani d . 1 1 . .
    H H3 0.8758 0.2135 0.4596 0.039 Uiso calc R 1 1 . .
    C C4 0.6825(2) 0.11807(10) 0.3803(2) 0.0380(4) Uani d . 1 1 . .
    H H4 0.7586 0.0666 0.4134 0.046 Uiso calc R 1 1 . .
    C C5 0.5042(2) 0.10385(11) 0.3054(3) 0.0411(4) Uani d . 1 1 . .
    H H5 0.4582 0.0434 0.2868 0.049 Uiso calc R 1 1 . .
    C C6 0.3940(2) 0.17801(10) 0.2582(2) 0.0380(4) Uani d . 1 1 . .
    H H6 0.2712 0.1684 0.2071 0.046 Uiso calc R 1 1 . .
    C C7 0.3391(2) 0.34439(11) 0.2358(3) 0.0396(4) Uani d . 1 1 . .
    H H7 0.3882 0.4041 0.2625 0.047 Uiso calc R 1 1 . .
    C C8 0.88087(17) 0.38476(10) 0.4570(2) 0.0333(3) Uani d . 1 1 . .
    H H8A 0.9405 0.3547 0.3674 0.040 Uiso calc R 1 1 . .
    H H8B 0.9307 0.3604 0.5996 0.040 Uiso calc R 1 1 . .
    C C9 0.90444(18) 0.48669(10) 0.4558(2) 0.0350(4) Uani d . 1 1 . .
    H H9A 0.8379 0.5159 0.5387 0.042 Uiso calc R 1 1 . .
    H H9B 0.8568 0.5096 0.3117 0.042 Uiso calc R 1 1 . .
loop_
    _atom_site_aniso_label
    _atom_site_aniso_U_11
    _atom_site_aniso_U_22
    _atom_site_aniso_U_33
    _atom_site_aniso_U_12
    _atom_site_aniso_U_13
    _atom_site_aniso_U_23
    O1 0.0243(6) 0.0575(8) 0.0782(9) 0.0011(5) 0.0074(6) -0.0063(6)
    O2 0.0210(5) 0.0285(5) 0.0497(6) -0.0040(4) 0.0060(4) -0.0021(4)
    C1 0.0234(7) 0.0324(8) 0.0352(7) -0.0038(5) 0.0077(6) -0.0030(6)
    C2 0.0268(7) 0.0287(7) 0.0333(7) -0.0051(5) 0.0092(6) -0.0032(6)
    C3 0.0244(7) 0.0320(8) 0.0391(8) -0.0013(6) 0.0065(6) -0.0020(6)
    C4 0.0358(8) 0.0316(8) 0.0447(9) 0.0011(6) 0.0102(7) 0.0001(7)
    C5 0.0363(8) 0.0317(8) 0.0521(9) -0.0074(6) 0.0095(7) -0.0039(7)
    C6 0.0286(8) 0.0388(9) 0.0441(9) -0.0085(6) 0.0081(7) -0.0055(7)
    C7 0.0265(8) 0.0372(9) 0.0529(10) -0.0018(6) 0.0095(7) -0.0027(7)
    C8 0.0206(7) 0.0313(7) 0.0453(8) -0.0026(5) 0.0068(6) -0.0035(6)
    C9 0.0239(7) 0.0294(7) 0.0489(9) -0.0023(6) 0.0075(6) -0.0035(6)
_geom_special_details
;
All e.s.d.'s (except the e.s.d. in the dihedral angle between two l.s. planes)
are estimated using the full covariance matrix. The cell e.s.d.'s are taken
into account individually in the estimation of e.s.d.'s in distances, angles
and torsion angles; correlations between e.s.d.'s in cell parameters are only
used when they are defined by crystal symmetry. An approximate (isotropic)
treatment of cell e.s.d.'s is used for estimating e.s.d.'s involving l.s.
planes.
;
loop_
    _geom_bond_atom_site_label_1
    _geom_bond_atom_site_label_2
    _geom_bond_site_symmetry_2
    _geom_bond_distance
    _geom_bond_publ_flag
    O1 C7 . 1.2128(18) ?
    O2 C2 . 1.3543(16) ?
    O2 C8 . 1.4333(16) ?
    C1 C6 . 1.3874(19) ?
    C1 C2 . 1.3997(19) ?
    C1 C7 . 1.458(2) ?
    C2 C3 . 1.390(2) ?
    C3 C4 . 1.376(2) ?
    C3 H3 . 0.9500 ?
    C4 C5 . 1.379(2) ?
    C4 H4 . 0.9500 ?
    C5 C6 . 1.372(2) ?
    C5 H5 . 0.9500 ?
    C6 H6 . 0.9500 ?
    C7 H7 . 0.9500 ?
    C8 C9 . 1.500(2) ?
    C8 H8A . 0.9900 ?
    C8 H8B . 0.9900 ?
    C9 C9 3_766 1.516(3) ?
    C9 H9A . 0.9900 ?
    C9 H9B . 0.9900 ?
loop_
    _geom_angle_atom_site_label_1
    _geom_angle_atom_site_label_2
    _geom_angle_atom_site_label_3
    _geom_angle_site_symmetry_1
    _geom_angle_site_symmetry_3
    _geom_angle
    _geom_angle_publ_flag
    C2 O2 C8 . . 118.21(11) ?
    C6 C1 C2 . . 118.83(13) ?
    C6 C1 C7 . . 119.95(13) ?
    C2 C1 C7 . . 121.21(12) ?
    O2 C2 C3 . . 123.48(13) ?
    O2 C2 C1 . . 116.14(12) ?
    C3 C2 C1 . . 120.37(12) ?
    C4 C3 C2 . . 118.85(13) ?
    C4 C3 H3 . . 120.6 ?
    C2 C3 H3 . . 120.6 ?
    C3 C4 C5 . . 121.62(14) ?
    C3 C4 H4 . . 119.2 ?
    C5 C4 H4 . . 119.2 ?
    C6 C5 C4 . . 119.28(14) ?
    C6 C5 H5 . . 120.4 ?
    C4 C5 H5 . . 120.4 ?
    C5 C6 C1 . . 121.05(14) ?
    C5 C6 H6 . . 119.5 ?
    C1 C6 H6 . . 119.5 ?
    O1 C7 C1 . . 124.87(14) ?
    O1 C7 H7 . . 117.6 ?
    C1 C7 H7 . . 117.6 ?
    O2 C8 C9 . . 106.66(11) ?
    O2 C8 H8A . . 110.4 ?
    C9 C8 H8A . . 110.4 ?
    O2 C8 H8B . . 110.4 ?
    C9 C8 H8B . . 110.4 ?
    H8A C8 H8B . . 108.6 ?
    C8 C9 C9 . 3_766 111.50(15) ?
    C8 C9 H9A . . 109.3 ?
    C9 C9 H9A 3_766 . 109.3 ?
    C8 C9 H9B . . 109.3 ?
    C9 C9 H9B 3_766 . 109.3 ?
    H9A C9 H9B . . 108.0 ?
loop_
    _geom_torsion_atom_site_label_1
    _geom_torsion_atom_site_label_2
    _geom_torsion_atom_site_label_3
    _geom_torsion_atom_site_label_4
    _geom_torsion_site_symmetry_1
    _geom_torsion_site_symmetry_2
    _geom_torsion_site_symmetry_3
    _geom_torsion_site_symmetry_4
    _geom_torsion
    _geom_torsion_publ_flag
    C8 O2 C2 C3 . . . . -0.8(2) ?
    C8 O2 C2 C1 . . . . 179.88(12) ?
    C6 C1 C2 O2 . . . . 179.34(12) ?
    C7 C1 C2 O2 . . . . -1.8(2) ?
    C6 C1 C2 C3 . . . . 0.0(2) ?
    C7 C1 C2 C3 . . . . 178.91(14) ?
    O2 C2 C3 C4 . . . . -179.30(13) ?
    C1 C2 C3 C4 . . . . 0.0(2) ?
    C2 C3 C4 C5 . . . . 0.1(2) ?
    C3 C4 C5 C6 . . . . -0.2(2) ?
    C4 C5 C6 C1 . . . . 0.2(2) ?
    C2 C1 C6 C5 . . . . -0.1(2) ?
    C7 C1 C6 C5 . . . . -179.02(15) ?
    C6 C1 C7 O1 . . . . -3.4(3) ?
    C2 C1 C7 O1 . . . . 177.73(16) ?
    C2 O2 C8 C9 . . . . 178.18(12) ?
    O2 C8 C9 C9 . . . 3_766 177.46(15) ?
loop_
    _geom_hbond_atom_site_label_D
    _geom_hbond_atom_site_label_H
    _geom_hbond_atom_site_label_A
    _geom_hbond_site_symmetry_A
    _geom_hbond_distance_DH
    _geom_hbond_distance_HA
    _geom_hbond_distance_DA
    _geom_hbond_angle_DHA
    C3 H3 O1 4_655 0.95 2.53 3.397(2) 152
