# Supplementary material for: 2-[4-(2-Formyl­phen­oxy)­but­oxy]­benzaldehyde
Source: Acta Crystallogr Sect E Struct Rep Online. 2011 Aug 27;67(Pt 9):o2484. doi: 10.1107/S1600536811034210 (PMC3200719; doi:10.1107/S1600536811034210)
Supplement: Supplementary file 2 [file e-67-o2484-Isup2.hkl]

# 
# h,k,l, Fc-squared, Fo-squared, sigma(Fo-squared) and status flag 
# 
data_I
_shelx_title '  11080510' 
_shelx_refln_list_code          4 
_shelx_F_calc_maximum      169.10 
_exptl_crystal_F_000       316.00 
_reflns_d_resolution_high  0.7103 
 
loop_ 
 _symmetry_equiv_pos_as_xyz 
 'x, y, z' 
 '-x, y+1/2, -z+1/2' 
 '-x, -y, -z' 
 'x, -y-1/2, z-1/2' 
 
_cell_length_a     8.0624 
_cell_length_b    14.5896 
_cell_length_c     6.8003 
_cell_angle_alpha  90.000 
_cell_angle_beta  108.549 
_cell_angle_gamma  90.000 
 
_shelx_F_squared_multiplier     1.000 
 
loop_ 
 _refln_index_h 
 _refln_index_k 
 _refln_index_l 
 _refln_F_squared_calc 
 _refln_F_squared_meas 
 _refln_F_squared_sigma 
 _refln_observed_status 
   2   0   0     1146.52     1100.28      5.63 o 
   3   0   0        4.07        2.24      0.80 o 
   4   0   0      344.94      364.80      6.28 o 
   5   0   0      592.74      612.38      5.45 o 
   6   0   0      172.33      145.07      2.83 o 
   7   0   0       29.27       22.26      2.91 o 
   8   0   0        0.04        0.46      2.19 o 
   9   0   0       16.70       23.27      4.29 o 
  10   0   0       16.22       16.22      4.21 o 
   1   1   0      770.61      741.47      2.89 o 
   2   1   0       15.75       14.92      0.52 o 
   3   1   0      457.55      478.27      2.50 o 
   4   1   0     1899.11     2135.70      9.20 o 
   5   1   0        0.31        0.45      1.09 o 
   6   1   0      105.53      119.69      2.15 o 
   7   1   0      112.22      104.62      2.09 o 
   8   1   0        0.83        0.71      2.15 o 
   9   1   0        6.22        5.66      2.17 o 
  10   1   0       32.89       42.25      3.21 o 
   1   2   0     2459.96     2457.75      8.76 o 
   2   2   0      425.43      413.10      2.14 o 
   3   2   0      141.75      150.15      1.25 o 
   4   2   0        9.31       14.69      0.93 o 
   5   2   0      249.00      240.23      2.30 o 
   6   2   0       21.95       21.30      1.47 o 
   7   2   0        3.95        3.55      1.66 o 
   8   2   0        1.00        1.26      1.83 o 
   9   2   0        1.29       -0.55      2.46 o 
  10   2   0       59.00       84.39      3.63 o 
   1   3   0      321.99      330.03      1.63 o 
   2   3   0        6.46        6.06      0.48 o 
   3   3   0      161.01      169.19      1.52 o 
   4   3   0       80.43       77.29      1.15 o 
   5   3   0       19.83       21.00      1.12 o 
   6   3   0      460.82      445.79      3.82 o 
   7   3   0       60.57       45.90      1.92 o 
   8   3   0        2.71        1.64      2.14 o 
   9   3   0       23.97       36.28      2.69 o 
  10   3   0        5.42        4.84      2.75 o 
   0   4   0     2859.41     2836.82     19.20 o 
   1   4   0      126.07      120.69      0.92 o 
   2   4   0      878.42      908.62      4.56 o 
   3   4   0      256.88      276.70      1.97 o 
   4   4   0        0.13       -0.13      0.77 o 
   5   4   0      219.09      218.44      2.09 o 
   6   4   0      400.10      367.05      3.18 o 
   7   4   0       34.14       33.10      2.08 o 
   8   4   0       46.28       48.78      2.19 o 
   9   4   0        5.58        6.64      2.35 o 
  10   4   0       72.49       89.58      4.89 o 
   1   5   0      223.96      215.10      1.37 o 
   2   5   0       22.42       26.61      1.02 o 
   3   5   0        5.07        4.18      0.75 o 
   4   5   0      191.38      191.24      2.42 o 
   5   5   0      206.85      203.38      1.95 o 
   6   5   0      490.64      468.07      3.50 o 
   7   5   0       18.85       20.32      1.93 o 
   8   5   0        2.12        1.84      2.06 o 
   9   5   0        0.73        1.04      2.39 o 
  10   5   0       11.85        6.83      3.22 o 
   0   6   0      898.75      870.38      6.38 o 
   1   6   0      584.26      665.53      3.13 o 
   2   6   0      666.10      698.38      4.25 o 
   3   6   0       36.85       41.25      1.26 o 
   4   6   0      266.09      237.73      2.04 o 
   5   6   0       86.87       83.81      1.66 o 
   6   6   0        4.23        3.73      1.38 o 
   7   6   0        0.29        0.03      1.59 o 
   8   6   0       30.60       22.12      6.70 o 
   9   6   0        6.42        1.86      2.43 o 
  10   6   0       21.89       17.57      4.87 o 
   1   7   0     1396.59     1455.47     17.60 o 
   2   7   0      107.76      125.56      1.70 o 
   3   7   0        3.33        3.82      0.87 o 
   4   7   0       34.02       31.29      1.22 o 
   5   7   0      401.72      384.43      6.15 o 
   6   7   0        0.42        0.32      1.24 o 
   7   7   0       18.18       18.79      1.85 o 
   8   7   0       15.10       20.25      4.68 o 
   9   7   0       14.36       13.44      5.28 o 
  10   7   0        9.22        3.80      2.75 o 
   0   8   0     1085.94     1140.47     13.23 o 
   1   8   0        0.02        0.03      0.52 o 
   2   8   0        9.08       13.78      0.68 o 
   3   8   0       16.00       17.44      1.01 o 
   4   8   0       10.60       12.33      1.20 o 
   5   8   0      807.88      826.31      7.47 o 
   6   8   0       70.07       68.15      1.80 o 
   7   8   0        9.99       10.62      1.89 o 
   8   8   0       28.99       35.45      2.67 o 
   9   8   0       49.63       63.70      4.14 o 
   1   9   0       29.48       36.47      0.81 o 
   2   9   0        6.31        9.83      0.78 o 
   3   9   0       31.55       32.69      1.06 o 
   4   9   0      261.50      266.24      2.41 o 
   5   9   0       25.57       23.93      1.68 o 
   6   9   0       19.27       19.27      1.63 o 
   7   9   0        5.86        7.50      1.96 o 
   8   9   0       15.27       15.31      4.23 o 
   9   9   0       73.82       89.36      3.65 o 
   0  10   0       41.55       44.05      1.36 o 
   1  10   0        3.19        3.15      0.89 o 
   2  10   0       34.56       39.10      1.24 o 
   3  10   0       33.80       34.45      1.17 o 
   4  10   0        0.08       -0.53      1.10 o 
   5  10   0       35.66       32.88      1.68 o 
   6  10   0       58.10       60.29      2.47 o 
   7  10   0       10.47        5.32      1.90 o 
   8  10   0      129.96      155.99      5.73 o 
   9  10   0        0.00        0.01      2.50 o 
   1  11   0     1030.50      995.21     10.52 o 
   2  11   0        0.74        0.89      0.93 o 
   3  11   0       10.97       11.66      1.10 o 
   4  11   0       30.85       27.77      1.33 o 
   5  11   0       31.55       37.38      1.75 o 
   6  11   0       18.57       16.10      2.80 o 
   7  11   0        0.16        0.03      1.81 o 
   8  11   0       34.21       47.61      2.58 o 
   9  11   0        0.02        0.88      2.56 o 
   0  12   0       53.15       55.55      2.20 o 
   1  12   0        3.98        5.53      0.88 o 
   2  12   0      104.34       94.98      1.82 o 
   3  12   0      116.88      107.57      1.93 o 
   4  12   0       14.17       10.03      1.42 o 
   5  12   0       89.92       84.30      2.03 o 
   6  12   0        0.22       -0.60      1.55 o 
   7  12   0        8.73        4.38      2.08 o 
   8  12   0        5.93        3.89      2.39 o 
   1  13   0      298.96      304.99      2.78 o 
   2  13   0      155.33      133.72      1.89 o 
   3  13   0       31.88       31.46      1.66 o 
   4  13   0        1.97        1.52      1.24 o 
   5  13   0        5.58        4.93      1.51 o 
   6  13   0        3.80        4.90      1.69 o 
   7  13   0        1.66        1.19      2.18 o 
   8  13   0       12.10        6.75      2.77 o 
   0  14   0        0.16       -0.32      1.91 o 
   1  14   0       11.86       17.51      1.28 o 
   2  14   0       82.61       73.89      1.53 o 
   3  14   0       67.67       57.06      1.73 o 
   4  14   0        0.17       -0.09      1.23 o 
   5  14   0        0.05       -0.12      1.27 o 
   6  14   0        3.71        4.62      1.82 o 
   7  14   0        0.42        1.43      2.01 o 
   1  15   0        2.46        2.41      1.29 o 
   2  15   0        2.62        2.13      1.14 o 
   3  15   0       16.61       18.46      1.58 o 
   4  15   0        4.74        4.26      1.63 o 
   5  15   0       19.17        8.43      3.82 o 
   6  15   0       24.78       34.63      2.21 o 
   7  15   0       37.07       44.90      4.78 o 
   0  16   0        0.75        0.76      2.33 o 
   1  16   0       10.77       14.77      1.82 o 
   2  16   0        3.23        3.04      1.58 o 
   3  16   0        4.91        4.21      1.48 o 
   4  16   0        0.25        0.83      1.66 o 
   5  16   0       22.45       14.93      5.17 o 
   6  16   0        8.64       10.42      2.99 o 
   1  17   0       31.78       35.61      2.21 o 
   2  17   0        3.69        4.20      1.76 o 
   3  17   0        1.90        1.47      1.61 o 
   4  17   0       10.12        6.62      2.72 o 
   5  17   0        2.49        1.21      1.85 o 
   6  17   0       14.50       16.50      2.34 o 
   0  18   0       62.20       73.35      4.25 o 
   1  18   0        6.84        2.64      1.64 o 
   2  18   0        6.66        2.20      1.53 o 
   3  18   0        3.64        4.75      2.22 o 
   4  18   0       22.74       23.55      4.10 o 
   5  18   0        0.13        2.46      2.12 o 
   1  19   0       12.28        9.49      3.10 o 
   2  19   0        1.40        2.17      1.94 o 
   3  19   0       10.31        7.58      2.05 o 
   4  19   0       39.41       41.30      2.38 o 
   0  20   0        9.16       12.30      4.34 o 
   1  20   0        1.34        3.74      3.09 o 
   2  20   0        0.30        1.92      2.78 o 
 -11   1   1       23.92       20.01      5.32 o 
 -10   1   1       19.93       13.87      3.50 o 
  -9   1   1        7.01       11.39      2.07 o 
  -8   1   1       31.91       29.22      2.27 o 
  -7   1   1       32.17       29.44      2.39 o 
  -6   1   1      171.20      176.20      2.15 o 
  -5   1   1      156.25      157.33      1.83 o 
  -4   1   1      136.19      142.37      1.47 o 
  -3   1   1      175.40      181.98      1.46 o 
  -2   1   1      103.99       89.36      1.00 o 
  -1   1   1      650.42      323.63    167.35 o 
   0   1   1      640.41      578.50      2.23 o 
   1   1   1     1328.24     1225.20      4.24 o 
   2   1   1       52.24       58.56      0.76 o 
   3   1   1       56.14       60.40      0.96 o 
   4   1   1      491.52      503.51      2.97 o 
   5   1   1      276.26      277.79      2.58 o 
   6   1   1        8.44        6.03      1.43 o 
   7   1   1       99.55       83.42      2.49 o 
   8   1   1        1.34       -0.18      2.09 o 
   9   1   1       29.89       33.41      3.03 o 
  10   1   1       11.08       12.40      2.88 o 
 -11   2   1        0.01        0.16      2.69 o 
 -10   2   1        5.61        7.35      2.67 o 
  -9   2   1       66.89       75.21      3.03 o 
  -8   2   1      131.25      114.23      2.45 o 
  -7   2   1        0.78        0.97      1.40 o 
  -6   2   1      316.53      311.64      2.90 o 
  -5   2   1      138.61      134.16      1.69 o 
  -4   2   1      421.93      442.51      2.91 o 
  -3   2   1       36.33       41.16      1.00 o 
  -2   2   1     2753.51     2761.55     11.06 o 
  -1   2   1        1.19        1.40      0.30 o 
   0   2   1      353.23      331.30      1.39 o 
   1   2   1     2090.15     2098.32      6.89 o 
   2   2   1      124.86      113.70      0.99 o 
   3   2   1      367.44      390.26      2.37 o 
   4   2   1       81.95       79.60      1.23 o 
   5   2   1       79.92       74.37      1.46 o 
   6   2   1       21.54       24.09      1.55 o 
   7   2   1        7.64        5.85      1.79 o 
   8   2   1       62.22       73.47      2.85 o 
   9   2   1        1.48        4.24      2.51 o 
  10   2   1        2.09        4.95      3.28 o 
 -10   3   1        0.00        0.16      2.26 o 
  -9   3   1        0.50       -0.43      1.80 o 
  -8   3   1       73.30       62.38      2.32 o 
  -7   3   1       36.60       38.03      1.72 o 
  -6   3   1        6.50        5.09      1.28 o 
  -5   3   1        2.95        2.63      1.02 o 
  -4   3   1       86.93       78.89      1.17 o 
  -3   3   1      809.92      815.21      3.81 o 
  -2   3   1      324.48      318.78      1.70 o 
  -1   3   1     1224.50     1219.40      4.98 o 
   0   3   1      435.32      428.97      2.43 o 
   1   3   1       16.84       14.78      0.44 o 
   2   3   1      808.57      832.64      3.70 o 
   3   3   1       83.82       79.76      1.18 o 
   4   3   1      100.68       91.77      1.55 o 
   5   3   1       51.77       54.26      1.55 o 
   6   3   1       11.91       13.11      1.77 o 
   7   3   1      214.82      185.29      3.40 o 
   8   3   1       43.11       42.50      2.62 o 
   9   3   1        1.01        0.10      2.61 o 
  10   3   1        0.00       -0.45      3.10 o 
 -10   4   1        0.00        0.34      2.58 o 
  -9   4   1       23.52       25.64      4.54 o 
  -8   4   1       75.76       79.32      2.17 o 
  -7   4   1      200.47      218.69      2.66 o 
  -6   4   1      212.38      201.70      2.45 o 
  -5   4   1       22.00       20.46      1.26 o 
  -4   4   1       14.54       19.71      0.82 o 
  -3   4   1      101.22       99.82      1.10 o 
  -2   4   1       91.64       93.75      0.85 o 
  -1   4   1      189.38      182.53      1.01 o 
   0   4   1      757.20      728.17      2.87 o 
   1   4   1       29.78       27.80      0.69 o 
   2   4   1      100.79       95.68      1.37 o 
   3   4   1       47.86       53.07      1.07 o 
   4   4   1        0.37        0.58      0.86 o 
   5   4   1      184.63      166.76      2.04 o 
   6   4   1      437.82      461.94      3.52 o 
   7   4   1        8.66        9.29      1.68 o 
   8   4   1       19.12       12.36      5.33 o 
   9   4   1        0.10       -0.15      2.40 o 
  10   4   1       15.42       16.40      3.19 o 
 -10   5   1        0.02        0.58      2.45 o 
  -9   5   1        0.61        0.45      2.04 o 
  -8   5   1        7.85        6.81      1.81 o 
  -7   5   1      165.75      161.06      3.31 o 
  -6   5   1      148.19      142.01      2.11 o 
  -5   5   1      112.31       97.95      1.46 o 
  -4   5   1        0.76        0.90      0.81 o 
  -3   5   1      482.69      503.18      2.76 o 
  -2   5   1        0.75        1.01      0.46 o 
  -1   5   1      121.25      111.31      0.76 o 
   0   5   1        0.79        0.85      0.27 o 
   1   5   1      100.91      107.40      1.11 o 
   2   5   1      988.76     1012.36      5.38 o 
   3   5   1       75.73       78.66      1.22 o 
   4   5   1       95.46       82.11      1.43 o 
   5   5   1       23.10       25.08      1.42 o 
   6   5   1       11.35       10.98      1.71 o 
   7   5   1        6.45        5.33      1.75 o 
   8   5   1        8.51        3.08      2.17 o 
   9   5   1        0.02        0.16      2.12 o 
  10   5   1        7.96        4.96      3.54 o 
 -10   6   1        1.21        1.07      2.66 o 
  -9   6   1        4.62        2.75      2.15 o 
  -8   6   1       16.16       13.87      2.11 o 
  -7   6   1       84.17       77.08      2.05 o 
  -6   6   1       13.40       14.68      1.64 o 
  -5   6   1       14.18       15.50      1.29 o 
  -4   6   1        0.37        0.58      0.76 o 
  -3   6   1      308.82      327.21      2.23 o 
  -2   6   1     1316.05     1383.03     10.15 o 
  -1   6   1       45.05       41.16      0.55 o 
   0   6   1       32.85       29.64      0.66 o 
   1   6   1      920.34      974.34      4.60 o 
   2   6   1       80.54       84.42      1.25 o 
   3   6   1        2.22        3.32      0.83 o 
   4   6   1        3.67        3.54      1.14 o 
   5   6   1       46.19       45.59      1.45 o 
   6   6   1      157.18      145.41      2.30 o 
   7   6   1        5.12        3.59      1.98 o 
   8   6   1        4.18        2.30      2.19 o 
   9   6   1        0.51        0.43      2.77 o 
 -10   7   1       15.94       13.79      5.19 o 
  -9   7   1        1.38        0.56      2.15 o 
  -8   7   1       21.14       24.81      2.78 o 
  -7   7   1        0.00        0.48      1.45 o 
  -6   7   1      579.26      554.22      3.91 o 
  -5   7   1       16.75       14.57      1.35 o 
  -4   7   1       22.47       22.17      0.94 o 
  -3   7   1        9.45       10.16      0.73 o 
  -2   7   1        3.38        3.87      0.55 o 
  -1   7   1      132.86      150.80      1.56 o 
   0   7   1      385.23      392.76      2.54 o 
   1   7   1      224.62      238.12      2.08 o 
   2   7   1       88.07       95.22      1.39 o 
   3   7   1        2.71        2.30      1.12 o 
   4   7   1       19.76       19.33      1.28 o 
   5   7   1      793.68      766.15      5.17 o 
   6   7   1        6.82        6.63      1.61 o 
   7   7   1       39.96       44.21      2.08 o 
   8   7   1        0.17       -0.22      2.02 o 
   9   7   1        6.77        2.57      2.50 o 
 -10   8   1       15.51       10.03      3.92 o 
  -9   8   1        5.76        5.07      2.39 o 
  -8   8   1        6.31        5.26      1.91 o 
  -7   8   1       31.36       32.02      1.97 o 
  -6   8   1      152.71      150.76      2.32 o 
  -5   8   1      187.07      185.21      2.17 o 
  -4   8   1       51.08       48.09      1.15 o 
  -3   8   1        1.31        1.76      0.76 o 
  -2   8   1      404.90      418.55      3.55 o 
  -1   8   1       52.69       44.77      0.71 o 
   0   8   1      223.44      191.25      1.50 o 
   1   8   1      375.59      401.04      2.35 o 
   2   8   1       60.52       63.14      1.19 o 
   3   8   1       87.74       79.83      1.53 o 
   4   8   1       51.33       56.38      1.50 o 
   5   8   1        0.40       -0.56      1.42 o 
   6   8   1       36.35       37.74      1.82 o 
   7   8   1        2.59        1.08      1.77 o 
   8   8   1        7.26        5.19      2.29 o 
   9   8   1       20.07        9.96      5.78 o 
  -9   9   1        5.47        3.20      2.52 o 
  -8   9   1        2.47        0.71      1.97 o 
  -7   9   1        7.83        6.44      1.82 o 
  -6   9   1       28.67       26.96      1.55 o 
  -5   9   1      280.61      256.66      3.63 o 
  -4   9   1       89.51       87.42      1.47 o 
  -3   9   1       67.43       70.24      1.13 o 
  -2   9   1       90.87       87.40      1.15 o 
  -1   9   1      344.89      322.70      3.01 o 
   0   9   1      276.34      270.50      3.20 o 
   1   9   1        0.10       -0.18      0.67 o 
   2   9   1       58.41       60.11      1.22 o 
   3   9   1        3.56        3.12      1.15 o 
   4   9   1      350.26      317.88      2.77 o 
   5   9   1      128.20      116.84      2.62 o 
   6   9   1       22.35       25.20      1.79 o 
   7   9   1        7.97        6.41      2.46 o 
   8   9   1       11.61        9.38      3.47 o 
   9   9   1       10.82        7.17      3.47 o 
  -9  10   1        1.58        1.65      2.63 o 
  -8  10   1       20.80       26.25      5.14 o 
  -7  10   1       44.93       45.98      2.06 o 
  -6  10   1        0.92        0.35      1.36 o 
  -5  10   1        5.50        2.87      1.22 o 
  -4  10   1      215.03      204.98      2.00 o 
  -3  10   1        1.24        1.23      0.88 o 
  -2  10   1        9.42        8.34      0.79 o 
  -1  10   1      316.08      302.95      2.37 o 
   0  10   1      143.21      140.06      1.85 o 
   1  10   1       11.83       10.15      0.90 o 
   2  10   1       54.14       47.00      1.35 o 
   3  10   1      173.25      171.81      2.29 o 
   4  10   1       11.15       10.07      1.74 o 
   5  10   1       13.37       12.87      1.62 o 
   6  10   1       69.19       76.11      2.34 o 
   7  10   1        6.05        9.65      2.88 o 
   8  10   1        1.35        2.94      2.56 o 
  -9  11   1        3.41        5.91      2.55 o 
  -8  11   1        0.09        0.03      1.99 o 
  -7  11   1        7.56        5.10      1.99 o 
  -6  11   1       18.50       12.18      2.22 o 
  -5  11   1       33.76       27.84      1.38 o 
  -4  11   1       73.93       59.64      1.49 o 
  -3  11   1        6.90        4.82      0.91 o 
  -2  11   1        6.01        7.28      1.00 o 
  -1  11   1       26.78       22.64      0.83 o 
   0  11   1       64.26       63.57      1.29 o 
   1  11   1       91.73       94.21      1.38 o 
   2  11   1       10.30        8.64      0.97 o 
   3  11   1      138.85      117.87      1.94 o 
   4  11   1       23.30       17.12      1.87 o 
   5  11   1        6.82        3.81      1.63 o 
   6  11   1       13.17       11.24      2.96 o 
   7  11   1        2.87        2.68      2.10 o 
   8  11   1        1.69        2.46      2.56 o 
  -9  12   1        0.60        3.52      2.68 o 
  -8  12   1        4.63        4.79      2.22 o 
  -7  12   1       76.78       89.76      3.04 o 
  -6  12   1       14.98       14.67      1.67 o 
  -5  12   1        0.47        1.38      1.36 o 
  -4  12   1        0.24        0.35      1.16 o 
  -3  12   1      110.02       97.45      1.80 o 
  -2  12   1      140.05      128.15      1.72 o 
  -1  12   1      448.33      437.91      3.67 o 
   0  12   1      522.46      507.67      4.73 o 
   1  12   1      156.41      139.95      1.79 o 
   2  12   1       70.59       70.94      1.43 o 
   3  12   1       24.97       20.56      1.44 o 
   4  12   1        8.02        9.72      1.46 o 
   5  12   1       15.35       12.11      1.89 o 
   6  12   1       90.01       97.27      2.92 o 
   7  12   1        1.66        1.84      2.16 o 
   8  12   1        2.88        2.48      2.51 o 
  -8  13   1        2.30        2.69      2.07 o 
  -7  13   1       50.16       59.21      2.82 o 
  -6  13   1        1.55        0.88      1.58 o 
  -5  13   1        1.20        0.38      1.29 o 
  -4  13   1       79.55       67.29      1.69 o 
  -3  13   1        0.28        1.52      1.12 o 
  -2  13   1        0.85        1.24      0.89 o 
  -1  13   1       80.77       77.94      1.74 o 
   0  13   1       11.99       13.79      1.14 o 
   1  13   1        2.89        2.26      1.20 o 
   2  13   1        2.15        0.39      1.00 o 
   3  13   1       78.94       68.46      1.72 o 
   4  13   1        3.33        2.61      1.45 o 
   5  13   1        1.88        1.67      1.53 o 
   6  13   1        3.99        5.24      2.17 o 
   7  13   1        1.00        0.38      2.30 o 
  -8  14   1        1.44        6.10      2.96 o 
  -7  14   1        3.39        3.08      2.28 o 
  -6  14   1        1.30        1.44      1.62 o 
  -5  14   1        1.62        1.70      1.37 o 
  -4  14   1        6.78        2.46      1.36 o 
  -3  14   1        0.13        0.09      1.10 o 
  -2  14   1        8.02        4.81      1.16 o 
  -1  14   1       53.70       42.53      2.46 o 
   0  14   1      116.44      108.02      1.93 o 
   1  14   1        0.57        0.56      1.10 o 
   2  14   1        0.03        0.60      1.15 o 
   3  14   1        0.48        0.94      1.27 o 
   4  14   1        0.78        1.47      1.49 o 
   5  14   1        2.86        1.25      1.59 o 
   6  14   1       36.08       40.71      2.55 o 
   7  14   1       22.76       22.43      4.61 o 
  -7  15   1       56.67       85.69      4.35 o 
  -6  15   1        3.17        3.81      1.76 o 
  -5  15   1        9.73        3.78      1.99 o 
  -4  15   1        2.31        0.12      1.37 o 
  -3  15   1        2.41        1.11      1.35 o 
  -2  15   1        0.48        1.06      1.07 o 
  -1  15   1       13.69       15.07      1.68 o 
   0  15   1        5.24        8.09      1.53 o 
   1  15   1       13.79       13.00      1.96 o 
   2  15   1        3.31        1.25      1.39 o 
   3  15   1        0.26       -0.24      1.46 o 
   4  15   1        0.53        1.20      1.68 o 
   5  15   1        7.78        5.77      2.41 o 
   6  15   1       42.12       55.42      3.25 o 
  -7  16   1        9.54       14.93      3.19 o 
  -6  16   1        8.98        7.96      2.97 o 
  -5  16   1        7.43        1.68      1.55 o 
  -4  16   1       31.49       42.27      2.23 o 
  -3  16   1        2.89        2.54      1.28 o 
  -2  16   1        8.33        5.61      1.63 o 
  -1  16   1        7.26        4.99      1.62 o 
   0  16   1        4.98        3.94      1.55 o 
   1  16   1        6.70        5.85      1.48 o 
   2  16   1        2.28        2.65      1.95 o 
   3  16   1       32.92       40.79      1.93 o 
   4  16   1        7.89        4.44      1.84 o 
   5  16   1        4.40        4.68      2.00 o 
   6  16   1        0.29        0.32      1.97 o 
  -6  17   1        0.01        1.26      2.68 o 
  -5  17   1        6.61        3.36      2.75 o 
  -4  17   1        0.02        0.82      1.52 o 
  -3  17   1       10.65        4.16      1.92 o 
  -2  17   1        0.28        0.31      1.66 o 
  -1  17   1       22.86       28.41      2.84 o 
   0  17   1       13.44       11.54      2.37 o 
   1  17   1        0.00       -0.23      1.53 o 
   2  17   1        0.10       -0.03      1.58 o 
   3  17   1       13.05        9.50      2.65 o 
   4  17   1        0.58        1.46      1.72 o 
   5  17   1        0.11        2.62      2.09 o 
  -5  18   1       36.18       44.30      8.72 o 
  -4  18   1       11.46        7.20      6.27 o 
  -3  18   1       33.52       46.95      8.76 o 
  -2  18   1        0.14        0.90      1.79 o 
  -1  18   1       14.27       10.04      4.07 o 
   0  18   1        1.81        3.72      2.28 o 
   1  18   1        7.49        6.21      2.43 o 
   2  18   1       34.23       44.56      2.13 o 
   3  18   1       17.35       23.10      2.53 o 
   4  18   1       60.16       77.55      4.65 o 
  -4  19   1       36.22       44.18      3.90 o 
  -3  19   1        3.74        2.23      3.55 o 
  -2  19   1       16.48       11.61      5.64 o 
  -1  19   1        7.58        3.30      2.25 o 
   0  19   1       15.07       14.05      3.57 o 
   1  19   1       34.20       43.10      3.19 o 
   2  19   1        0.00       -0.41      2.07 o 
   3  19   1        8.39        7.44      2.22 o 
  -2  20   1       20.23       14.83      6.01 o 
  -1  20   1        6.04        3.96      3.13 o 
   0  20   1        1.03        2.53      2.98 o 
   1  20   1        6.37        8.63      2.86 o 
 -11   0   2        0.02       -0.76      3.97 o 
 -10   0   2       13.22        0.10      3.17 o 
  -9   0   2        4.28        1.70      2.75 o 
  -8   0   2        5.39        5.46      2.22 o 
  -7   0   2      132.21      132.13      3.36 o 
  -6   0   2      510.57      494.67      5.42 o 
  -5   0   2     1000.58     1022.31      9.03 o 
  -4   0   2      349.32      366.78      4.02 o 
  -3   0   2      462.03      454.66      4.03 o 
  -2   0   2      512.62      510.68      8.84 o 
  -1   0   2    28593.94    29167.37    121.36 o 
   0   0   2     1407.35     1379.84      6.83 o 
   1   0   2      512.73      507.56      3.30 o 
   2   0   2       61.87       70.21      1.25 o 
   3   0   2      132.27      146.91      2.05 o 
   4   0   2      428.66      437.65      4.09 o 
   5   0   2        0.00       -0.84      1.64 o 
   6   0   2       83.62       67.90     12.27 o 
   7   0   2        3.24        2.15      3.35 o 
   8   0   2       34.13       37.55      3.90 o 
   9   0   2       49.36       61.59      4.37 o 
 -11   1   2       11.60        1.70      2.52 o 
 -10   1   2        2.78        0.04      2.23 o 
  -9   1   2        3.62        2.18      1.90 o 
  -8   1   2       91.76       86.22      2.15 o 
  -7   1   2        0.77        0.10      1.25 o 
  -6   1   2        6.15        6.71      1.14 o 
  -5   1   2      445.17      483.40      3.78 o 
  -4   1   2      198.27      207.57      1.89 o 
  -3   1   2      152.95      146.84      1.93 o 
  -2   1   2        0.11        0.64      0.39 o 
  -1   1   2     6763.72     7044.42     25.45 o 
   0   1   2     3427.68     3453.63     19.82 o 
   1   1   2      147.74      128.11      0.96 o 
   2   1   2      288.59      289.03      1.73 o 
   3   1   2     1105.48     1153.81      4.99 o 
   4   1   2        7.99       10.70      0.98 o 
   5   1   2      261.24      254.40      2.38 o 
   6   1   2       15.95       13.82      1.62 o 
   7   1   2        0.10       -0.10      1.68 o 
   8   1   2        4.09        2.67      2.27 o 
   9   1   2       21.75       26.34      3.60 o 
 -11   2   2       56.13       76.11      4.59 o 
 -10   2   2        5.43        1.77      2.33 o 
  -9   2   2        1.22        0.09      1.78 o 
  -8   2   2       16.10       14.04      1.94 o 
  -7   2   2        2.58        3.47      1.58 o 
  -6   2   2      127.73      123.25      1.86 o 
  -5   2   2       31.61       35.21      1.46 o 
  -4   2   2      176.24      183.34      2.13 o 
  -3   2   2      201.58      199.41      1.59 o 
  -2   2   2      461.56      459.21      4.27 o 
  -1   2   2     1022.78     1052.33      5.88 o 
   0   2   2     1424.43     1435.44      5.95 o 
   1   2   2      201.35      197.06      1.24 o 
   2   2   2        0.45        0.41      0.55 o 
   3   2   2      165.12      171.42      1.59 o 
   4   2   2      127.91      114.85      1.51 o 
   5   2   2       30.69       27.84      1.71 o 
   6   2   2       41.88       38.26      2.06 o 
   7   2   2        5.20        1.20      1.97 o 
   8   2   2        0.35       -0.70      2.20 o 
   9   2   2       29.36       43.63      3.09 o 
 -11   3   2       36.68       45.50      4.93 o 
 -10   3   2       23.82       23.27      7.08 o 
  -9   3   2        6.61        2.16      1.85 o 
  -8   3   2       34.50       30.29      1.78 o 
  -7   3   2      124.29      121.92      2.16 o 
  -6   3   2       36.59       33.87      1.37 o 
  -5   3   2       56.82       51.64      1.22 o 
  -4   3   2       80.98       86.61      1.15 o 
  -3   3   2        0.66        0.35      0.39 o 
  -2   3   2      182.05      187.21      1.45 o 
  -1   3   2       51.20       46.10      0.72 o 
   0   3   2      167.74      160.47      0.97 o 
   1   3   2       27.60       26.20      0.62 o 
   2   3   2       58.40       61.22      0.96 o 
   3   3   2       27.71       24.55      1.04 o 
   4   3   2      104.18       99.38      1.98 o 
   5   3   2      556.39      528.11      3.59 o 
   6   3   2       35.10       28.07      1.68 o 
   7   3   2        0.11        0.56      1.62 o 
   8   3   2       12.72        9.36      4.25 o 
   9   3   2        3.97        2.38      3.08 o 
 -11   4   2       24.66       28.00      6.09 o 
 -10   4   2        0.29       -0.11      2.29 o 
  -9   4   2       16.32       13.17      3.91 o 
  -8   4   2       14.43       14.20      2.02 o 
  -7   4   2      637.41      619.41      9.93 o 
  -6   4   2      322.13      311.52      2.78 o 
  -5   4   2       29.11       28.72      1.06 o 
  -4   4   2       68.67       64.70      0.99 o 
  -3   4   2      279.64      283.21      1.84 o 
  -2   4   2        8.91        9.28      0.73 o 
  -1   4   2      869.87      846.90      6.86 o 
   0   4   2      192.03      174.83      1.29 o 
   1   4   2      641.36      661.79      3.10 o 
   2   4   2      134.83      131.98      1.37 o 
   3   4   2       32.35       29.87      1.04 o 
   4   4   2       27.40       28.48      1.31 o 
   5   4   2       11.47       10.30      1.37 o 
   6   4   2       91.64       84.08      2.54 o 
   7   4   2       30.19       27.74      3.17 o 
   8   4   2        5.20        4.01      2.64 o 
   9   4   2       68.00       84.97      3.62 o 
 -10   5   2        8.23        6.04      2.50 o 
  -9   5   2        4.54        2.95      1.99 o 
  -8   5   2       20.89       23.21      2.05 o 
  -7   5   2       75.89       71.82      1.87 o 
  -6   5   2       75.27       75.09      1.78 o 
  -5   5   2        1.16        1.56      0.83 o 
  -4   5   2        0.01       -0.02      0.63 o 
  -3   5   2      507.88      506.04      2.66 o 
  -2   5   2        4.93        5.85      0.78 o 
  -1   5   2      569.94      542.92      2.57 o 
   0   5   2       52.13       56.60      1.01 o 
   1   5   2      172.99      173.81      1.37 o 
   2   5   2       89.72       97.89      1.46 o 
   3   5   2      231.55      218.67      1.95 o 
   4   5   2       41.08       43.61      1.44 o 
   5   5   2      570.03      543.84      3.83 o 
   6   5   2       23.19       24.59      1.80 o 
   7   5   2       32.24       39.37      2.61 o 
   8   5   2        0.12        0.54      2.27 o 
   9   5   2        0.68       -1.10      2.89 o 
 -10   6   2        7.41        4.76      2.62 o 
  -9   6   2        5.64        3.16      2.15 o 
  -8   6   2        0.99        0.46      1.76 o 
  -7   6   2       10.13       10.56      1.63 o 
  -6   6   2       34.06       31.42      1.34 o 
  -5   6   2      116.48      106.89      1.63 o 
  -4   6   2       44.41       50.50      1.19 o 
  -3   6   2      223.44      232.18      1.60 o 
  -2   6   2     1002.68     1026.44     10.81 o 
  -1   6   2      134.97      125.35      1.25 o 
   0   6   2       31.16       26.34      0.48 o 
   1   6   2      156.00      156.55      1.71 o 
   2   6   2       26.53       30.86      0.88 o 
   3   6   2       56.05       49.43      1.33 o 
   4   6   2      232.24      229.01      2.28 o 
   5   6   2      131.42      124.24      2.35 o 
   6   6   2        3.18        2.46      1.61 o 
   7   6   2       20.01       13.20      4.87 o 
   8   6   2        0.02        0.26      2.24 o 
   9   6   2       20.80        5.44      3.86 o 
 -10   7   2        0.00        0.51      2.44 o 
  -9   7   2        8.28        8.05      2.90 o 
  -8   7   2        7.61        6.30      1.81 o 
  -7   7   2        3.00        3.30      1.52 o 
  -6   7   2      610.08      601.83      5.37 o 
  -5   7   2      155.36      141.64      1.94 o 
  -4   7   2        0.39        0.26      0.64 o 
  -3   7   2        0.28        0.23      0.38 o 
  -2   7   2      204.01      209.56      2.59 o 
  -1   7   2        0.00        0.44      0.48 o 
   0   7   2      851.05      891.78      3.82 o 
   1   7   2      340.22      358.03      2.92 o 
   2   7   2        5.00        6.30      0.92 o 
   3   7   2        0.33        0.67      0.90 o 
   4   7   2        4.07        4.83      1.32 o 
   5   7   2       20.00       18.70      1.66 o 
   6   7   2        7.06        6.01      2.07 o 
   7   7   2        6.42        4.09      2.11 o 
   8   7   2       24.02        5.82      4.07 o 
   9   7   2       11.21        4.02      3.13 o 
 -10   8   2       73.56       89.99      4.34 o 
  -9   8   2       41.36       52.58      2.69 o 
  -8   8   2        5.66        2.65      2.30 o 
  -7   8   2       29.44       29.26      1.82 o 
  -6   8   2      214.23      218.03      3.93 o 
  -5   8   2       71.16       63.57      1.31 o 
  -4   8   2        4.26        3.85      0.78 o 
  -3   8   2       28.04       31.66      0.69 o 
  -2   8   2      103.93      110.87      0.91 o 
  -1   8   2      603.40      601.54      4.14 o 
   0   8   2      102.72       96.65      1.03 o 
   1   8   2       14.33       15.45      0.78 o 
   2   8   2       19.80       21.41      1.12 o 
   3   8   2        0.63        0.94      1.00 o 
   4   8   2      838.96      826.26      4.94 o 
   5   8   2       52.79       52.80      2.03 o 
   6   8   2        9.46        8.74      1.76 o 
   7   8   2        3.39        0.67      2.16 o 
   8   8   2        4.38        0.90      2.88 o 
 -10   9   2       18.56       20.09      2.98 o 
  -9   9   2        4.66        2.70      2.22 o 
  -8   9   2        0.11       -0.33      1.80 o 
  -7   9   2        0.01       -0.18      1.55 o 
  -6   9   2       84.53       79.68      1.99 o 
  -5   9   2      117.37      124.07      1.87 o 
  -4   9   2       40.84       40.00      1.08 o 
  -3   9   2       15.81       18.51      0.75 o 
  -2   9   2       20.50       19.34      0.64 o 
  -1   9   2       26.97       25.58      0.69 o 
   0   9   2       34.00       34.21      0.77 o 
   1   9   2        1.61        0.70      0.57 o 
   2   9   2        2.11        2.23      0.82 o 
   3   9   2      173.11      165.76      2.14 o 
   4   9   2        0.00       -0.42      1.45 o 
   5   9   2       80.67       82.08      2.30 o 
   6   9   2        7.04        6.41      2.15 o 
   7   9   2       57.76       70.23      2.73 o 
   8   9   2      101.40      128.19      4.02 o 
  -9  10   2      118.70      145.11      8.26 o 
  -8  10   2       32.23       37.43      2.85 o 
  -7  10   2       33.13       30.19      6.48 o 
  -6  10   2       11.05        6.06      1.46 o 
  -5  10   2        1.97        0.98      1.10 o 
  -4  10   2       16.63       17.47      0.88 o 
  -3  10   2       16.41       16.85      0.90 o 
  -2  10   2       38.08       36.92      0.68 o 
  -1  10   2       69.54       65.88      1.50 o 
   0  10   2      141.24      128.99      1.74 o 
   1  10   2        7.91        8.62      0.98 o 
   2  10   2       22.49       20.24      1.14 o 
   3  10   2        8.24       10.43      1.59 o 
   4  10   2       34.17       32.19      1.67 o 
   5  10   2       33.96       38.32      1.89 o 
   6  10   2        0.01        0.38      1.77 o 
   7  10   2       33.71       40.37      2.64 o 
   8  10   2        4.94        3.78      2.42 o 
  -9  11   2        1.54        1.83      2.31 o 
  -8  11   2        1.94        0.61      1.88 o 
  -7  11   2       38.04       42.15      2.06 o 
  -6  11   2       70.47       71.59      2.50 o 
  -5  11   2       67.64       61.22      1.62 o 
  -4  11   2       28.13       26.37      0.98 o 
  -3  11   2        3.45        3.66      0.68 o 
  -2  11   2      486.23      464.95      5.53 o 
  -1  11   2        0.01        0.57      0.70 o 
   0  11   2      620.58      608.32      6.38 o 
   1  11   2        0.82        1.32      0.87 o 
   2  11   2        1.95        1.51      0.80 o 
   3  11   2        7.93        8.77      1.30 o 
   4  11   2        3.49        1.51      1.33 o 
   5  11   2        6.48        6.21      1.77 o 
   6  11   2        1.19        0.64      2.06 o 
   7  11   2       74.39       91.13      3.58 o 
   8  11   2        0.19       -0.13      2.44 o 
  -9  12   2        3.51        3.97      3.32 o 
  -8  12   2        0.51        0.97      2.82 o 
  -7  12   2        0.03        0.26      1.66 o 
  -6  12   2       10.65        5.84      1.87 o 
  -5  12   2        0.97        0.67      1.01 o 
  -4  12   2       59.71       56.38      1.37 o 
  -3  12   2       26.76       28.13      1.78 o 
  -2  12   2      217.73      206.67      3.38 o 
  -1  12   2       83.62       81.56      1.36 o 
   0  12   2      128.10      119.99      2.72 o 
   1  12   2      194.82      187.88      2.26 o 
   2  12   2       57.19       49.70      1.49 o 
   3  12   2       12.53       11.05      1.30 o 
   4  12   2      103.95       99.71      2.16 o 
   5  12   2        1.12        1.43      1.98 o 
   6  12   2       16.30       10.32      3.22 o 
   7  12   2        2.24        5.30      2.39 o 
  -8  13   2        3.98        2.83      3.47 o 
  -7  13   2        0.04       -0.01      2.43 o 
  -6  13   2       11.87        9.37      1.49 o 
  -5  13   2        4.93        1.04      1.08 o 
  -4  13   2        0.08        0.01      0.93 o 
  -3  13   2      239.64      211.64      2.40 o 
  -2  13   2      188.60      178.81      6.87 o 
  -1  13   2        3.00        1.95      1.00 o 
   0  13   2       97.91      102.73      1.86 o 
   1  13   2       34.10       27.16      1.90 o 
   2  13   2      122.73      113.81      2.57 o 
   3  13   2        1.42        1.26      1.20 o 
   4  13   2        0.85        0.44      1.31 o 
   5  13   2        4.56        5.79      2.23 o 
   6  13   2        0.04        0.81      2.26 o 
   7  13   2       11.07       10.71      2.77 o 
  -8  14   2        1.18        3.03      4.56 o 
  -7  14   2       10.48        9.35      3.86 o 
  -6  14   2        0.00        1.37      2.55 o 
  -5  14   2        3.28        1.56      1.34 o 
  -4  14   2       27.67       19.89      2.81 o 
  -3  14   2       16.18       17.16      3.37 o 
  -2  14   2        1.48        0.56      1.03 o 
  -1  14   2        1.01        0.35      1.02 o 
   0  14   2       20.82       25.65      2.11 o 
   1  14   2      102.50       93.35      1.99 o 
   2  14   2       49.96       41.75      1.78 o 
   3  14   2        0.42        0.65      1.39 o 
   4  14   2        1.23        0.90      1.30 o 
   5  14   2        0.02        1.24      1.97 o 
   6  14   2        7.47        9.98      2.16 o 
  -7  15   2       22.12       36.46      3.64 o 
  -6  15   2       16.81        8.72      5.17 o 
  -5  15   2        3.58        0.77      1.84 o 
  -4  15   2       14.78        3.98      1.72 o 
  -3  15   2        9.24        4.08      1.17 o 
  -2  15   2        0.00        0.74      1.01 o 
  -1  15   2        0.00       -0.61      1.30 o 
   0  15   2        1.92        1.00      1.18 o 
   1  15   2        0.60        0.13      1.16 o 
   2  15   2        3.74        1.41      1.16 o 
   3  15   2        1.06        1.67      1.47 o 
   4  15   2        4.66        3.00      1.74 o 
   5  15   2       12.29        8.85      4.13 o 
   6  15   2       11.75       10.94      2.38 o 
  -7  16   2        0.00       -0.22      3.51 o 
  -6  16   2        7.99        0.58      3.35 o 
  -5  16   2        4.81        1.26      2.38 o 
  -4  16   2       10.49        2.66      2.58 o 
  -3  16   2        4.42        0.85      2.83 o 
  -2  16   2        0.06        0.05      1.38 o 
  -1  16   2        0.23        0.98      1.29 o 
   0  16   2       31.28       35.47      3.11 o 
   1  16   2        1.88        1.71      1.55 o 
   2  16   2        0.05        0.77      1.61 o 
   3  16   2        1.29       -0.12      1.85 o 
   4  16   2       29.40       35.46      2.97 o 
   5  16   2       12.51        8.95      4.51 o 
  -6  17   2        0.90        1.00      4.34 o 
  -5  17   2       12.27        2.21      3.09 o 
  -4  17   2        0.36        0.03      2.63 o 
  -3  17   2        0.20        1.46      3.24 o 
  -2  17   2       38.91       40.82      6.15 o 
  -1  17   2       14.50        7.20      4.61 o 
   0  17   2        2.47        3.63      2.07 o 
   1  17   2        9.52        7.50      2.64 o 
   2  17   2        6.57        2.73      1.98 o 
   3  17   2        5.27        4.97      2.56 o 
   4  17   2        6.06        5.06      2.28 o 
  -5  18   2       28.46       41.62      4.50 o 
  -4  18   2        3.44        0.47      3.12 o 
  -3  18   2        7.25        2.52      3.24 o 
  -2  18   2        0.61       -0.22      2.76 o 
  -1  18   2       32.92       23.23     15.57 o 
   0  18   2        6.70        3.37      3.33 o 
   1  18   2        3.36        1.09      2.53 o 
   2  18   2        0.58        2.92      2.01 o 
   3  18   2        6.65        6.60      2.43 o 
  -4  19   2       15.42        3.13      5.77 o 
  -3  19   2        2.23        5.50      5.46 o 
  -2  19   2        5.21        5.52      3.24 o 
  -1  19   2        7.84        6.55      3.31 o 
   0  19   2       19.96       24.84      4.37 o 
   1  19   2        1.45        1.99      2.50 o 
   2  19   2        5.69        4.81      2.41 o 
  -1  20   2        6.75        5.83      5.45 o 
   0  20   2        0.02        4.24      3.94 o 
 -11   1   3        6.93        0.16      2.57 o 
 -10   1   3       18.33        0.12      2.28 o 
  -9   1   3        0.04        0.32      1.70 o 
  -8   1   3       10.40       11.95      1.59 o 
  -7   1   3       19.54       18.03      1.60 o 
  -6   1   3       23.05       21.11      1.19 o 
  -5   1   3       95.28       91.04      1.47 o 
  -4   1   3       59.98       60.64      1.31 o 
  -3   1   3       81.49       78.02      1.16 o 
  -2   1   3      159.21      152.27      1.24 o 
  -1   1   3      137.63      137.74      1.00 o 
   0   1   3      527.72      521.20      2.45 o 
   1   1   3        5.09        4.04      0.58 o 
   2   1   3        0.12        0.06      0.79 o 
   3   1   3      364.99      356.73      2.52 o 
   4   1   3      119.87      113.57      1.74 o 
   5   1   3        0.11        0.11      1.32 o 
   6   1   3       50.03       49.07      2.39 o 
   7   1   3        8.75        5.26      2.28 o 
   8   1   3       29.15       25.08      6.56 o 
   9   1   3        3.28        1.82      3.15 o 
 -11   2   3        4.54        0.59      3.12 o 
 -10   2   3       17.87        0.16      2.06 o 
  -9   2   3       99.37       98.23      3.20 o 
  -8   2   3       54.11       46.97      1.96 o 
  -7   2   3      187.88      193.88      2.49 o 
  -6   2   3       30.07       29.86      1.39 o 
  -5   2   3      108.43      104.88      2.01 o 
  -4   2   3       98.69       96.18      1.45 o 
  -3   2   3      274.98      274.23      2.09 o 
  -2   2   3       41.60       40.31      0.76 o 
  -1   2   3      195.37      192.23      1.17 o 
   0   2   3      101.26      102.93      0.98 o 
   1   2   3      167.17      162.87      1.38 o 
   2   2   3      108.93      109.69      1.30 o 
   3   2   3        0.01       -0.33      0.88 o 
   4   2   3        4.40        3.63      1.33 o 
   5   2   3        1.09        0.69      1.27 o 
   6   2   3       47.81       50.25      2.18 o 
   7   2   3        3.73        4.35      2.33 o 
   8   2   3        0.09        0.09      2.37 o 
   9   2   3        0.19       -0.23      2.70 o 
 -11   3   3        1.70        0.12      2.49 o 
 -10   3   3        6.15        0.89      2.17 o 
  -9   3   3        0.33        0.71      1.83 o 
  -8   3   3       16.55       19.06      1.85 o 
  -7   3   3      162.25      167.94      2.40 o 
  -6   3   3        3.58        4.17      1.17 o 
  -5   3   3        0.01       -0.27      0.84 o 
  -4   3   3       58.10       62.65      1.05 o 
  -3   3   3      448.12      436.45      2.57 o 
  -2   3   3      227.74      232.19      1.47 o 
  -1   3   3       11.23       10.50      0.54 o 
   0   3   3       20.77       21.18      0.74 o 
   1   3   3        5.47        7.78      0.67 o 
   2   3   3        1.96        1.35      0.74 o 
   3   3   3       98.84       94.69      1.45 o 
   4   3   3       22.34       23.34      1.29 o 
   5   3   3      166.63      175.64      2.83 o 
   6   3   3       98.12       91.40      2.53 o 
   7   3   3       77.80       83.98      2.62 o 
   8   3   3        2.48        1.29      2.61 o 
 -11   4   3        0.01        1.48      2.55 o 
 -10   4   3        7.35        4.35      2.69 o 
  -9   4   3       55.42       59.16      2.27 o 
  -8   4   3        5.53        5.77      1.60 o 
  -7   4   3       24.49       28.13      1.67 o 
  -6   4   3       19.47       17.83      1.47 o 
  -5   4   3        2.37        2.79      0.97 o 
  -4   4   3      117.43      114.18      1.28 o 
  -3   4   3      210.04      208.25      1.50 o 
  -2   4   3       20.29       18.69      0.75 o 
  -1   4   3      168.02      171.50      1.14 o 
   0   4   3       47.98       49.50      0.67 o 
   1   4   3      403.27      405.81      2.25 o 
   2   4   3        0.40        0.20      0.68 o 
   3   4   3       13.27       12.23      1.10 o 
   4   4   3       49.29       48.63      1.93 o 
   5   4   3      178.50      189.64      2.53 o 
   6   4   3        6.66        4.48      1.92 o 
   7   4   3        0.03        1.27      2.03 o 
   8   4   3        0.29        0.34      2.23 o 
 -11   5   3        0.00        1.41      3.07 o 
 -10   5   3        0.24        2.95      2.66 o 
  -9   5   3       14.99       11.12      2.84 o 
  -8   5   3      174.67      176.53      2.92 o 
  -7   5   3      151.44      157.52      2.31 o 
  -6   5   3       48.96       50.30      1.55 o 
  -5   5   3        5.17        6.06      0.86 o 
  -4   5   3       32.60       34.92      0.79 o 
  -3   5   3       74.99       82.97      2.33 o 
  -2   5   3      122.43      128.07      1.41 o 
  -1   5   3       16.76       19.94      0.56 o 
   0   5   3       89.26       95.15      0.97 o 
   1   5   3      434.78      442.09      2.63 o 
   2   5   3       49.52       43.80      1.11 o 
   3   5   3       14.33       14.06      1.29 o 
   4   5   3        6.96        7.76      1.42 o 
   5   5   3       33.75       33.99      1.93 o 
   6   5   3       20.07       13.30      3.69 o 
   7   5   3       16.52       10.19      3.48 o 
   8   5   3        0.10        0.06      2.44 o 
 -10   6   3        3.68        5.14      2.28 o 
  -9   6   3       14.11        9.72      3.31 o 
  -8   6   3       19.76       15.78      2.92 o 
  -7   6   3      106.16      109.04      2.39 o 
  -6   6   3       62.83       60.63      1.69 o 
  -5   6   3        1.94        2.98      1.00 o 
  -4   6   3      221.69      227.09      2.58 o 
  -3   6   3      356.72      372.60      3.15 o 
  -2   6   3       10.56       10.40      1.17 o 
  -1   6   3        2.93        2.95      0.40 o 
   0   6   3       99.60      105.08      1.35 o 
   1   6   3        1.98        2.17      0.77 o 
   2   6   3       32.41       38.37      1.12 o 
   3   6   3       18.25       20.63      1.21 o 
   4   6   3      127.74      128.55      2.13 o 
   5   6   3      136.55      135.44      2.33 o 
   6   6   3        0.36        0.29      1.90 o 
   7   6   3        2.39        2.74      2.39 o 
   8   6   3        0.43       -0.18      2.52 o 
 -10   7   3        0.97       -0.20      2.40 o 
  -9   7   3        1.24        1.56      2.03 o 
  -8   7   3        0.05       -0.05      1.60 o 
  -7   7   3      115.58      113.30      1.99 o 
  -6   7   3        0.20        0.55      1.04 o 
  -5   7   3       21.62       24.74      0.92 o 
  -4   7   3        0.02        0.22      0.97 o 
  -3   7   3      163.57      165.89      2.07 o 
  -2   7   3       20.79       22.63      1.40 o 
  -1   7   3      238.13      228.89      1.68 o 
   0   7   3      201.88      216.59      2.41 o 
   1   7   3      153.98      164.63      1.52 o 
   2   7   3        1.46        1.86      0.91 o 
   3   7   3        7.42       10.87      1.38 o 
   4   7   3      311.87      305.10      3.14 o 
   5   7   3        4.07        4.23      1.67 o 
   6   7   3       15.62        6.14      3.13 o 
   7   7   3        0.00       -0.09      1.98 o 
   8   7   3        1.90        1.08      2.96 o 
 -10   8   3        2.34        2.28      2.39 o 
  -9   8   3        9.80        4.82      2.47 o 
  -8   8   3        0.19       -0.19      1.69 o 
  -7   8   3      173.85      173.35      2.44 o 
  -6   8   3      222.37      227.35      2.67 o 
  -5   8   3        8.35        6.60      0.85 o 
  -4   8   3        0.57        0.94      1.04 o 
  -3   8   3       60.52       61.72      1.52 o 
  -2   8   3        1.69        4.16      2.06 o 
  -1   8   3       71.82       71.68      2.74 o 
   0   8   3       52.43       52.97      1.13 o 
   1   8   3       44.37       44.88      1.06 o 
   2   8   3       30.46       32.70      1.28 o 
   3   8   3        0.01        0.12      1.12 o 
   4   8   3      131.35      125.96      2.13 o 
   5   8   3        1.08        1.25      1.87 o 
   6   8   3       16.03        8.48      3.18 o 
   7   8   3        1.03       -0.21      2.08 o 
   8   8   3        8.98        5.78      2.74 o 
 -10   9   3        3.76        4.12      3.34 o 
  -9   9   3        1.93        0.93      2.19 o 
  -8   9   3       18.86       22.84      2.25 o 
  -7   9   3       12.22        9.82      1.76 o 
  -6   9   3       61.85       59.27      1.64 o 
  -5   9   3      110.35      109.58      2.76 o 
  -4   9   3        2.75        2.61      1.55 o 
  -3   9   3      124.89      124.52      1.75 o 
  -2   9   3       65.30       67.33      2.47 o 
  -1   9   3       53.42       51.91      1.20 o 
   0   9   3       13.54       15.41      0.98 o 
   1   9   3        2.96        2.74      0.61 o 
   2   9   3       12.15       12.40      1.07 o 
   3   9   3      224.52      216.86      2.58 o 
   4   9   3       46.71       47.30      2.01 o 
   5   9   3       85.24       87.88      2.33 o 
   6   9   3        0.14        0.69      2.25 o 
   7   9   3       14.33        7.17      3.81 o 
  -9  10   3       13.27        6.38      5.33 o 
  -8  10   3        6.48        2.52      2.35 o 
  -7  10   3        1.85        0.83      1.66 o 
  -6  10   3       48.56       41.53      1.88 o 
  -5  10   3       98.92       84.78      3.97 o 
  -4  10   3        1.09        0.41      1.33 o 
  -3  10   3        7.89        8.63      0.96 o 
  -2  10   3      192.71      192.43      4.66 o 
  -1  10   3       24.41       26.39      1.11 o 
   0  10   3        6.78        7.10      0.98 o 
   1  10   3       83.77       84.18      1.52 o 
   2  10   3       31.26       33.95      1.36 o 
   3  10   3       31.18       31.48      1.68 o 
   4  10   3       58.09       55.42      2.44 o 
   5  10   3       21.90       27.56      3.20 o 
   6  10   3        0.11        0.02      2.09 o 
   7  10   3        3.82        1.55      2.88 o 
  -9  11   3        0.82        2.79      3.23 o 
  -8  11   3        0.96        0.89      3.44 o 
  -7  11   3       17.53       20.69      2.78 o 
  -6  11   3       12.57        7.72      2.34 o 
  -5  11   3        9.97        6.43      1.36 o 
  -4  11   3        0.14        0.36      1.46 o 
  -3  11   3        1.32        1.06      0.74 o 
  -2  11   3      178.86      189.83      3.86 o 
  -1  11   3      187.11      195.36      2.55 o 
   0  11   3      167.84      172.52      2.60 o 
   1  11   3        1.29        1.07      0.47 o 
   2  11   3       76.79       70.21      1.45 o 
   3  11   3        5.95        4.32      1.29 o 
   4  11   3        0.19        0.29      1.64 o 
   5  11   3       12.05       10.29      3.43 o 
   6  11   3        2.24        1.78      2.15 o 
   7  11   3        0.09       -0.02      2.49 o 
  -9  12   3        6.88        8.27      3.95 o 
  -8  12   3       20.45       24.91      3.35 o 
  -7  12   3        0.89        1.12      2.40 o 
  -6  12   3        1.56        0.54      1.82 o 
  -5  12   3       12.48        8.06      3.22 o 
  -4  12   3      100.09       94.33      3.90 o 
  -3  12   3       65.72       64.00      4.20 o 
  -2  12   3       66.18       70.86      2.85 o 
  -1  12   3      120.92      125.34      2.51 o 
   0  12   3       60.56       60.80      1.76 o 
   1  12   3       37.03       41.10      1.65 o 
   2  12   3       73.47       72.00      1.61 o 
   3  12   3       14.23       13.67      1.37 o 
   4  12   3        3.73        2.40      1.56 o 
   5  12   3       34.65       32.63      7.17 o 
   6  12   3        1.53        1.39      2.12 o 
  -8  13   3       53.45       64.45      5.30 o 
  -7  13   3       11.68        6.77      2.61 o 
  -6  13   3        0.17        0.81      1.97 o 
  -5  13   3       25.06       28.43      2.20 o 
  -4  13   3        5.56        6.48      1.30 o 
  -3  13   3        0.76        0.25      2.38 o 
  -2  13   3      168.45      181.19      4.63 o 
  -1  13   3      145.84      142.88      2.99 o 
   0  13   3       34.54       32.13      1.29 o 
   1  13   3        5.48        2.27      1.36 o 
   2  13   3       27.54       23.19      1.53 o 
   3  13   3        0.68        0.40      1.08 o 
   4  13   3        2.64        2.60      1.38 o 
   5  13   3        7.95        5.54      2.39 o 
   6  13   3        2.20        3.01      2.66 o 
  -8  14   3        8.87        5.87      4.01 o 
  -7  14   3        3.67        3.54      3.33 o 
  -6  14   3        0.00       -1.20      3.81 o 
  -5  14   3       16.51       11.39      4.71 o 
  -4  14   3        0.08        0.57      2.53 o 
  -3  14   3        5.24        3.05      3.22 o 
  -2  14   3        2.17        0.72      0.64 o 
  -1  14   3       42.82       42.59      2.11 o 
   0  14   3        0.83        1.43      1.16 o 
   1  14   3        1.51        1.10      1.58 o 
   2  14   3        6.55        1.46      1.52 o 
   3  14   3        1.08        0.45      1.92 o 
   4  14   3        2.44        4.55      2.05 o 
   5  14   3       31.50       35.36      5.83 o 
  -7  15   3        0.64        2.35      3.87 o 
  -6  15   3       12.06        7.44      3.69 o 
  -5  15   3        0.88        1.43      2.96 o 
  -4  15   3        2.69        4.23      3.32 o 
  -3  15   3        2.40        0.92      2.69 o 
  -2  15   3        3.51        3.84      2.73 o 
  -1  15   3        0.63       -0.34      1.14 o 
   0  15   3       11.84       12.36      1.93 o 
   1  15   3        4.77        2.40      1.65 o 
   2  15   3        0.76        1.29      1.64 o 
   3  15   3        0.20        0.03      1.93 o 
   4  15   3       12.45       15.04      2.74 o 
   5  15   3        8.37       11.89      3.55 o 
  -6  16   3        2.20       -0.07      3.90 o 
  -5  16   3       11.23        4.35      4.58 o 
  -4  16   3        0.14       -0.31      2.82 o 
  -3  16   3        1.81        1.14      3.89 o 
  -2  16   3        2.00        3.72      3.23 o 
  -1  16   3        1.62       -0.33      2.64 o 
   0  16   3        0.17        0.68      2.78 o 
   1  16   3        1.02        2.24      1.76 o 
   2  16   3       10.55        4.17      2.64 o 
   3  16   3        3.03        3.37      2.12 o 
   4  16   3        0.41        2.60      2.32 o 
  -6  17   3        7.55        2.69      3.58 o 
  -5  17   3        5.83        0.10      3.25 o 
  -4  17   3       25.55       30.85      9.78 o 
  -3  17   3        0.03        0.30      3.03 o 
  -2  17   3       16.43       13.65      6.03 o 
  -1  17   3        4.61        2.48      3.47 o 
   0  17   3        1.80        1.38      2.68 o 
   1  17   3        1.41       -0.60      2.61 o 
   2  17   3       29.50       40.19      4.82 o 
   3  17   3        1.46        2.01      2.13 o 
  -5  18   3        0.02       -0.16      4.63 o 
  -4  18   3        8.12        4.16      4.23 o 
  -3  18   3        0.00        0.43      3.63 o 
  -2  18   3       24.11       34.45      3.74 o 
  -1  18   3        0.01        2.49      3.61 o 
   0  18   3       21.23       30.70      3.74 o 
   1  18   3       11.88        8.46      3.84 o 
   2  18   3        3.64        3.67      3.09 o 
  -3  19   3        1.00        0.11      4.50 o 
  -2  19   3        0.00       -0.44      3.66 o 
  -1  19   3        8.96       16.68      4.19 o 
   0  19   3       19.05       25.92      4.41 o 
   1  19   3        1.10        2.37      2.87 o 
 -11   0   4       11.12       -0.04      4.20 o 
 -10   0   4       10.50        0.05      3.60 o 
  -9   0   4       23.93       22.92      7.95 o 
  -8   0   4        2.90        5.11      2.08 o 
  -7   0   4      153.78      160.15      4.55 o 
  -6   0   4      465.97      464.52      5.79 o 
  -5   0   4      306.24      311.93      5.99 o 
  -4   0   4       34.42       37.49      1.35 o 
  -3   0   4       47.25       46.96      1.24 o 
  -2   0   4     1103.94     1145.28      7.85 o 
   0   0   4       74.45       79.25      1.59 o 
   1   0   4       57.57       57.79      1.56 o 
   2   0   4      304.01      316.37      3.38 o 
   3   0   4      288.30      285.91      3.55 o 
   4   0   4       88.94       90.72      2.65 o 
   5   0   4       22.12       17.03      3.82 o 
   6   0   4       11.10        5.59      3.45 o 
   7   0   4       32.28       27.10     10.24 o 
   8   0   4       37.99       46.60      4.59 o 
 -11   1   4        2.55       -0.06      2.29 o 
 -10   1   4        0.56        0.16      2.14 o 
  -9   1   4       18.97        8.76      4.08 o 
  -8   1   4       15.07       19.34      2.04 o 
  -7   1   4       36.46       40.14      1.95 o 
  -6   1   4        8.01        9.05      1.37 o 
  -5   1   4        0.13        2.29      0.90 o 
  -4   1   4      112.03      113.46      1.30 o 
  -3   1   4        1.41        2.91      0.88 o 
  -2   1   4     3251.08     3355.09     12.76 o 
  -1   1   4     2103.13     2202.39      8.34 o 
   0   1   4       44.64       40.33      0.88 o 
   1   1   4       76.30       80.82      1.20 o 
   2   1   4      101.29      103.38      1.66 o 
   3   1   4        3.72        5.09      1.26 o 
   4   1   4      107.51      110.90      2.05 o 
   5   1   4        2.84        2.70      1.65 o 
   6   1   4        1.79       -0.06      1.78 o 
   7   1   4        0.01        0.36      2.40 o 
   8   1   4        5.72        4.16      3.20 o 
 -11   2   4        6.08        4.09      2.59 o 
 -10   2   4        1.31        0.02      1.90 o 
  -9   2   4       26.52       17.26      7.34 o 
  -8   2   4        4.48        4.60      1.61 o 
  -7   2   4       38.78       42.26      1.62 o 
  -6   2   4       11.31       12.19      1.31 o 
  -5   2   4      105.81      120.24      2.07 o 
  -4   2   4       34.30       39.15      1.10 o 
  -3   2   4       48.91       54.37      1.02 o 
  -2   2   4        6.27        9.04      0.65 o 
  -1   2   4      110.20      117.31      1.89 o 
   0   2   4       31.42       32.42      0.86 o 
   1   2   4       24.01       26.94      0.89 o 
   2   2   4      153.29      163.27      1.69 o 
   3   2   4        7.16        7.45      1.20 o 
   4   2   4       32.76       32.16      1.64 o 
   5   2   4       29.97       32.70      2.30 o 
   6   2   4        8.43        3.70      1.94 o 
   7   2   4        1.25        0.01      2.02 o 
   8   2   4        8.46        4.34      2.74 o 
 -11   3   4       11.72        9.28      4.79 o 
 -10   3   4        5.41        1.86      1.92 o 
  -9   3   4        8.43        1.68      1.69 o 
  -8   3   4        4.01        3.49      1.60 o 
  -7   3   4      103.50      113.24      2.05 o 
  -6   3   4       23.87       26.53      1.18 o 
  -5   3   4       17.26       16.94      0.90 o 
  -4   3   4        0.15        0.05      0.62 o 
  -3   3   4       56.17       60.62      0.95 o 
  -2   3   4       15.72       11.41      0.60 o 
  -1   3   4       21.51       16.84      0.56 o 
   0   3   4       38.08       41.96      0.88 o 
   1   3   4        5.97        7.45      0.97 o 
   2   3   4        7.45        7.50      1.06 o 
   3   3   4       61.91       64.07      1.50 o 
   4   3   4      243.95      254.80      2.66 o 
   5   3   4        0.86       -0.02      1.57 o 
   6   3   4        4.12        1.56      2.20 o 
   7   3   4        4.17        4.10      2.99 o 
   8   3   4       15.84       12.60      4.29 o 
 -11   4   4        3.09        1.90      3.00 o 
 -10   4   4        1.32        1.75      2.78 o 
  -9   4   4        1.48        1.57      2.01 o 
  -8   4   4      294.04      301.94      5.12 o 
  -7   4   4      127.66      139.43      2.59 o 
  -6   4   4        8.64        7.16      1.13 o 
  -5   4   4        6.80        6.53      0.98 o 
  -4   4   4       10.74       12.30      0.82 o 
  -3   4   4        7.45        9.21      0.46 o 
  -2   4   4       12.93       12.90      0.62 o 
  -1   4   4       15.83       16.80      0.78 o 
   0   4   4      106.66      106.77      1.13 o 
   1   4   4        8.07        7.68      0.80 o 
   2   4   4       25.24       25.75      1.13 o 
   3   4   4        0.05        0.50      1.14 o 
   4   4   4       68.38       70.68      1.94 o 
   5   4   4      144.01      151.33      2.75 o 
   6   4   4        4.46        2.57      2.19 o 
   7   4   4        2.95        3.68      2.42 o 
   8   4   4       19.60       14.20      5.30 o 
 -10   5   4        3.50        1.87      2.16 o 
  -9   5   4       19.56       10.25      6.43 o 
  -8   5   4        0.36        0.84      1.62 o 
  -7   5   4        4.16        7.84      1.40 o 
  -6   5   4       13.14       14.18      1.12 o 
  -5   5   4        7.93        8.93      0.75 o 
  -4   5   4      267.09      263.05      3.61 o 
  -3   5   4       42.31       45.15      1.65 o 
  -2   5   4      216.91      223.15      1.99 o 
  -1   5   4       20.81       25.68      0.64 o 
   0   5   4      122.65      127.20      1.28 o 
   1   5   4      125.63      139.82      1.50 o 
   2   5   4       56.64       54.27      1.73 o 
   3   5   4        0.90        0.71      1.34 o 
   4   5   4      136.76      145.70      2.54 o 
   5   5   4        7.19        5.41      2.14 o 
   6   5   4       31.81       34.20      2.87 o 
   7   5   4        0.03        0.58      2.36 o 
 -10   6   4        0.06       -0.44      2.11 o 
  -9   6   4        0.02        0.16      2.24 o 
  -8   6   4        6.02        5.17      1.65 o 
  -7   6   4      140.33      150.02      2.83 o 
  -6   6   4        0.23        1.81      0.87 o 
  -5   6   4       14.55       17.18      0.69 o 
  -4   6   4        7.37        8.66      1.23 o 
  -3   6   4      238.51      255.39      3.38 o 
  -2   6   4       11.27       13.36      1.43 o 
  -1   6   4      100.74      102.82      1.69 o 
   0   6   4       17.87       27.13      1.09 o 
   1   6   4        0.16        0.23      0.91 o 
   2   6   4        0.00        0.40      1.01 o 
   3   6   4       60.43       67.89      1.76 o 
   4   6   4      163.98      175.87      2.52 o 
   5   6   4        0.02        0.03      1.65 o 
   6   6   4        1.85        0.39      1.98 o 
   7   6   4        2.55        0.96      2.59 o 
 -10   7   4        0.02        0.45      4.15 o 
  -9   7   4        1.13        2.28      1.96 o 
  -8   7   4        1.55        0.35      1.52 o 
  -7   7   4      234.24      249.32      4.30 o 
  -6   7   4       90.52       96.82      1.48 o 
  -5   7   4        1.87        2.59      1.38 o 
  -4   7   4       12.29       14.14      1.47 o 
  -3   7   4       12.26       12.15      0.65 o 
  -2   7   4       18.13       22.82      1.89 o 
  -1   7   4       99.44      103.47      1.50 o 
   0   7   4      113.67      119.39      1.72 o 
   1   7   4        6.28        6.59      1.00 o 
   2   7   4        3.70        4.58      1.10 o 
   3   7   4       79.91       82.73      2.08 o 
   4   7   4       94.49      101.37      2.33 o 
   5   7   4        0.61        0.92      1.70 o 
   6   7   4        2.10        3.83      2.39 o 
   7   7   4        7.67        6.38      2.48 o 
 -10   8   4       16.42       21.92      9.01 o 
  -9   8   4        1.95        5.44      2.72 o 
  -8   8   4        4.17        4.30      1.93 o 
  -7   8   4        3.57        4.54      1.46 o 
  -6   8   4      129.92      122.48      6.63 o 
  -5   8   4        0.10       -0.48      1.19 o 
  -4   8   4       17.60       18.82      1.14 o 
  -3   8   4       56.83       59.50      3.01 o 
  -2   8   4      161.00      164.93      2.71 o 
  -1   8   4      116.70      121.34      1.79 o 
   0   8   4       44.69       48.11      1.25 o 
   1   8   4       11.00       11.38      0.98 o 
   2   8   4        2.29        2.88      1.27 o 
   3   8   4      324.61      332.00      3.90 o 
   4   8   4        2.90        2.07      1.53 o 
   5   8   4        4.21        3.67      2.28 o 
   6   8   4        1.37        3.31      2.28 o 
   7   8   4        3.96        4.70      2.67 o 
 -10   9   4       29.96       41.74      3.65 o 
  -9   9   4        8.10       10.36      3.09 o 
  -8   9   4        1.56        0.48      2.65 o 
  -7   9   4       64.32       67.78      2.88 o 
  -6   9   4       19.76       22.50      2.22 o 
  -5   9   4       24.69       29.51      1.94 o 
  -4   9   4        3.63        5.89      2.39 o 
  -3   9   4        7.64        8.51      2.64 o 
  -2   9   4       23.91       25.33      1.92 o 
  -1   9   4       24.60       22.62      0.62 o 
   0   9   4        8.41        8.16      0.92 o 
   1   9   4        0.41        0.67      0.45 o 
   2   9   4       47.79       49.84      1.46 o 
   3   9   4        9.69        9.72      1.45 o 
   4   9   4       90.84       97.97      2.39 o 
   5   9   4        1.45        2.35      2.07 o 
   6   9   4       37.14       40.78      3.91 o 
   7   9   4       53.59       68.53      3.17 o 
  -9  10   4       13.81       18.19      3.25 o 
  -8  10   4        4.14        4.01      2.67 o 
  -7  10   4        3.12        2.17      2.19 o 
  -6  10   4        0.36        0.87      1.72 o 
  -5  10   4        4.62        4.25      1.71 o 
  -4  10   4        0.64        3.06      2.87 o 
  -3  10   4       31.66       39.51      2.58 o 
  -2  10   4       75.85       88.43      3.01 o 
  -1  10   4      144.26      156.60      3.17 o 
   0  10   4        2.45        4.08      1.00 o 
   1  10   4        3.80        3.84      1.35 o 
   2  10   4       15.68       16.30      1.51 o 
   3  10   4        6.97        7.22      1.54 o 
   4  10   4        8.98        5.83      1.84 o 
   5  10   4        0.34        0.03      2.10 o 
   6  10   4        0.15       -0.03      2.39 o 
  -9  11   4       13.28       16.00      3.21 o 
  -8  11   4       22.79       22.51      5.29 o 
  -7  11   4       27.12       33.10      2.88 o 
  -6  11   4       42.27       49.35      2.67 o 
  -5  11   4       17.26       20.27      1.54 o 
  -4  11   4        3.44        2.00      2.38 o 
  -3  11   4       62.32       67.54      3.09 o 
  -2  11   4       15.88       16.05      3.24 o 
  -1  11   4      101.72      116.56      3.82 o 
   0  11   4       13.50       14.49      1.17 o 
   1  11   4        0.98        0.29      1.31 o 
   2  11   4        4.07        3.23      0.75 o 
   3  11   4       31.25       32.13      1.66 o 
   4  11   4        7.05        4.43      2.30 o 
   5  11   4        9.39        6.13      2.40 o 
   6  11   4       46.03       53.45      3.29 o 
  -8  12   4        2.97        1.98      3.62 o 
  -7  12   4        0.88       -0.01      3.79 o 
  -6  12   4        6.48        5.83      3.11 o 
  -5  12   4       10.55       11.73      2.92 o 
  -4  12   4        0.09        0.23      2.39 o 
  -3  12   4      233.01      256.55      5.57 o 
  -2  12   4       87.03       91.95      3.77 o 
  -1  12   4      145.67      168.82      6.43 o 
   0  12   4      157.44      166.01      2.30 o 
   1  12   4        6.07        2.50      1.87 o 
   2  12   4        7.88        5.79      1.72 o 
   3  12   4       27.59       26.27      5.17 o 
   4  12   4        1.91        2.21      2.38 o 
   5  12   4        5.20        4.43      2.90 o 
  -8  13   4        0.34       -0.96      4.49 o 
  -7  13   4        3.23        5.07      3.42 o 
  -6  13   4        3.82        2.88      3.48 o 
  -5  13   4        1.54        1.09      3.65 o 
  -4  13   4      150.98      166.02      4.33 o 
  -3  13   4       26.29       29.48      8.51 o 
  -2  13   4        0.05        2.33      2.66 o 
  -1  13   4        2.52        2.09      2.46 o 
   0  13   4        1.08        2.13      1.00 o 
   1  13   4      123.99      131.72      2.29 o 
   2  13   4        1.65        1.19      1.68 o 
   3  13   4        5.66        2.17      1.83 o 
   4  13   4        0.26        1.62      2.44 o 
   5  13   4        0.28       -1.04      2.70 o 
  -7  14   4        0.03       -0.56      4.26 o 
  -6  14   4        3.19        0.73      2.96 o 
  -5  14   4        2.97        1.78      3.06 o 
  -4  14   4        1.57        3.24      3.08 o 
  -3  14   4       18.01       11.19      4.86 o 
  -2  14   4        4.47        3.99      2.89 o 
  -1  14   4        6.04        6.09      2.69 o 
   0  14   4       46.67       54.20      3.49 o 
   1  14   4        9.53        5.62      1.67 o 
   2  14   4        0.03       -0.39      1.82 o 
   3  14   4        2.12        2.20      2.12 o 
   4  14   4        1.43        1.94      2.60 o 
  -7  15   4        7.34        4.84      4.27 o 
  -6  15   4        0.10        2.50      3.56 o 
  -5  15   4        4.01        3.60      3.67 o 
  -4  15   4        5.02        4.40      4.36 o 
  -3  15   4        1.06        0.36      2.95 o 
  -2  15   4        0.03        0.72      2.81 o 
  -1  15   4        0.00        4.53      2.85 o 
   0  15   4        3.02        1.96      2.58 o 
   1  15   4        0.20        0.53      2.70 o 
   2  15   4        0.32        0.44      2.22 o 
   3  15   4        0.26        0.29      1.95 o 
   4  15   4        3.55        3.87      2.79 o 
  -6  16   4        7.33        4.51      4.08 o 
  -5  16   4        6.09        6.17      4.10 o 
  -4  16   4        3.42        5.83      3.62 o 
  -3  16   4        2.01       -0.70      3.72 o 
  -2  16   4        5.18        3.62      5.20 o 
  -1  16   4       16.83       14.09      6.44 o 
   0  16   4        0.42        0.47      2.61 o 
   1  16   4        3.01        2.36      2.77 o 
   2  16   4        2.69        0.72      3.07 o 
   3  16   4       15.05        7.22      4.12 o 
  -5  17   4        1.77        0.33      4.09 o 
  -4  17   4        0.46        1.28      4.03 o 
  -3  17   4       15.63       12.56      6.78 o 
  -2  17   4       14.07        9.68      4.29 o 
  -1  17   4        3.15        1.56      3.42 o 
   0  17   4       11.99       10.46      3.39 o 
   1  17   4        2.72        3.27      5.45 o 
   2  17   4        1.59       -1.15      3.01 o 
  -4  18   4        3.10        0.93      4.50 o 
  -3  18   4        0.17        0.93      3.65 o 
  -2  18   4        3.22        4.05      3.76 o 
  -1  18   4        0.04        0.02      3.23 o 
   0  18   4        0.56        3.43      3.59 o 
   1  18   4        0.20        2.57      3.23 o 
 -11   1   5       11.03        6.71      3.67 o 
 -10   1   5        4.52        4.32      2.39 o 
  -9   1   5        0.37        0.23      1.83 o 
  -8   1   5        0.48        0.54      1.71 o 
  -7   1   5       14.04       13.30      1.62 o 
  -6   1   5       51.50       51.68      1.76 o 
  -5   1   5        1.75        0.97      0.95 o 
  -4   1   5       23.55       23.39      1.02 o 
  -3   1   5       85.67       88.79      1.44 o 
  -2   1   5       49.60       58.19      1.32 o 
  -1   1   5       78.91       82.56      1.61 o 
   0   1   5       11.35       13.28      0.92 o 
   1   1   5        2.05        1.32      1.04 o 
   2   1   5      112.06      114.51      1.83 o 
   3   1   5       28.22       28.47      1.51 o 
   4   1   5        0.17        0.30      1.50 o 
   5   1   5        2.39        2.27      1.89 o 
   6   1   5        1.78        1.27      2.47 o 
   7   1   5       15.41        6.99      3.52 o 
 -10   2   5       14.83        4.34      2.50 o 
  -9   2   5       40.99       44.44      2.81 o 
  -8   2   5       17.65       18.38      1.86 o 
  -7   2   5        2.49        3.17      1.50 o 
  -6   2   5        4.17        3.11      1.41 o 
  -5   2   5       53.04       55.58      1.27 o 
  -4   2   5        0.70        0.80      0.82 o 
  -3   2   5        0.48        1.10      0.85 o 
  -2   2   5        9.12        8.02      0.91 o 
  -1   2   5        2.24        1.79      0.75 o 
   0   2   5        3.56        3.53      0.93 o 
   1   2   5       40.34       43.25      1.31 o 
   2   2   5       20.45       19.66      1.40 o 
   3   2   5        1.82        2.56      1.40 o 
   4   2   5        8.11        4.05      1.78 o 
   5   2   5       57.36       59.81      2.25 o 
   6   2   5        8.09        3.58      2.37 o 
   7   2   5        3.33        2.09      2.86 o 
 -10   3   5       15.99        3.85      2.48 o 
  -9   3   5        1.17        0.92      2.10 o 
  -8   3   5      104.99      115.77      2.39 o 
  -7   3   5        0.10        0.72      1.27 o 
  -6   3   5        8.08        7.72      1.27 o 
  -5   3   5        0.00       -0.23      0.84 o 
  -4   3   5       61.92       64.19      1.27 o 
  -3   3   5        4.48        3.91      0.89 o 
  -2   3   5       19.58       19.79      1.02 o 
  -1   3   5        1.14        0.90      0.80 o 
   0   3   5       25.00       27.16      1.11 o 
   1   3   5        7.00        7.20      1.06 o 
   2   3   5       18.30       19.25      1.31 o 
   3   3   5        2.53        3.19      1.59 o 
   4   3   5      118.06      128.22      2.42 o 
   5   3   5        2.64        1.31      1.98 o 
   6   3   5       24.47       22.27      5.77 o 
   7   3   5        1.72       -0.24      2.88 o 
 -10   4   5        8.31        1.40      2.17 o 
  -9   4   5        4.96        3.48      2.56 o 
  -8   4   5       15.83       16.19      1.74 o 
  -7   4   5       18.52       20.29      1.77 o 
  -6   4   5        2.43        3.67      1.26 o 
  -5   4   5       26.69       29.13      1.07 o 
  -4   4   5       89.31       90.34      1.23 o 
  -3   4   5       26.25       28.12      0.98 o 
  -2   4   5        0.62        0.06      0.54 o 
  -1   4   5       11.57       12.39      0.77 o 
   0   4   5      151.88      150.48      2.25 o 
   1   4   5       12.49       11.58      1.10 o 
   2   4   5        8.65        8.58      1.37 o 
   3   4   5        8.51        8.48      1.54 o 
   4   4   5        8.57        9.01      1.82 o 
   5   4   5        2.77        1.69      2.29 o 
   6   4   5       10.25        4.20      2.52 o 
   7   4   5        1.27        1.62      2.67 o 
 -10   5   5       10.41        0.20      3.91 o 
  -9   5   5       56.78       62.03      2.29 o 
  -8   5   5       41.65       42.06      1.89 o 
  -7   5   5        6.92        8.27      1.50 o 
  -6   5   5        0.12        0.22      0.75 o 
  -5   5   5        1.17        0.52      0.52 o 
  -4   5   5      104.52      113.05      2.45 o 
  -3   5   5       31.62       34.26      1.60 o 
  -2   5   5       14.10       16.34      0.74 o 
  -1   5   5       42.71       47.72      1.28 o 
   0   5   5       47.37       49.43      1.84 o 
   1   5   5        1.62        0.88      0.96 o 
   2   5   5        0.01       -0.04      1.00 o 
   3   5   5       27.66       30.54      1.96 o 
   4   5   5       62.87       68.01      2.50 o 
   5   5   5       23.54       21.19      3.51 o 
   6   5   5        8.34        7.10      2.47 o 
 -10   6   5        6.40        6.39      3.30 o 
  -9   6   5        0.92        0.96      2.68 o 
  -8   6   5       97.80      105.87      3.42 o 
  -7   6   5       56.87       60.12      1.53 o 
  -6   6   5        4.68        2.58      0.74 o 
  -5   6   5       47.31       44.60      1.55 o 
  -4   6   5       39.64       38.70      1.30 o 
  -3   6   5        8.91        8.85      0.84 o 
  -2   6   5        0.02        0.07      0.33 o 
  -1   6   5        0.26        0.32      0.42 o 
   0   6   5       47.02       47.19      1.35 o 
   1   6   5       26.89       28.06      1.38 o 
   2   6   5        9.91        9.77      1.44 o 
   3   6   5       72.33       78.85      2.15 o 
   4   6   5       46.31       52.84      2.49 o 
   5   6   5        4.51        6.60      2.24 o 
   6   6   5        0.54        2.99      2.65 o 
 -10   7   5        0.45        2.12      2.87 o 
  -9   7   5        1.07        0.88      3.28 o 
  -8   7   5        3.93        3.99      2.23 o 
  -7   7   5       31.69       31.10      6.11 o 
  -6   7   5       10.24        9.86      2.22 o 
  -5   7   5        0.50        0.78      1.12 o 
  -4   7   5       91.57       92.36      2.98 o 
  -3   7   5       29.27       31.65      2.33 o 
  -2   7   5       77.15       85.52      2.55 o 
  -1   7   5       61.97       62.56      2.01 o 
   0   7   5       63.21       68.68      1.52 o 
   1   7   5        3.88        3.31      0.95 o 
   2   7   5        0.37        0.50      1.13 o 
   3   7   5       26.16       26.54      1.95 o 
   4   7   5        4.29        3.07      2.29 o 
   5   7   5        0.90        2.19      2.21 o 
   6   7   5        0.38        1.79      2.55 o 
 -10   8   5        1.59        1.69      3.47 o 
  -9   8   5        2.70        1.62      3.18 o 
  -8   8   5       38.17       40.41      2.78 o 
  -7   8   5      101.23      109.22      3.28 o 
  -6   8   5        0.02        0.30      1.59 o 
  -5   8   5        0.25        0.11      1.16 o 
  -4   8   5        0.00        0.41      2.39 o 
  -3   8   5        1.35        1.80      2.31 o 
  -2   8   5        0.31        0.60      1.90 o 
  -1   8   5        0.29        0.26      0.62 o 
   0   8   5        0.00       -0.25      0.94 o 
   1   8   5        1.52        1.99      0.80 o 
   2   8   5       10.62        9.22      1.28 o 
   3   8   5      146.06      157.96      2.77 o 
   4   8   5       33.08       32.02      3.34 o 
   5   8   5        4.76        4.42      2.29 o 
   6   8   5        0.26        1.29      2.45 o 
  -9   9   5        3.36        2.10      3.04 o 
  -8   9   5       29.34       31.26      3.02 o 
  -7   9   5        0.05        0.88      2.73 o 
  -6   9   5       71.37       77.63      3.08 o 
  -5   9   5        0.31        0.51      0.79 o 
  -4   9   5       34.70       37.73      3.44 o 
  -3   9   5        1.11        0.67      2.23 o 
  -2   9   5       18.49       13.76      2.57 o 
  -1   9   5        1.16        0.76      0.61 o 
   0   9   5       29.22       29.75      3.51 o 
   1   9   5        2.95        2.05      1.45 o 
   2   9   5       84.67       92.47      2.34 o 
   3   9   5        0.07        0.16      1.64 o 
   4   9   5       32.18       32.59      3.03 o 
   5   9   5        2.42        1.11      2.46 o 
  -9  10   5        0.47        0.17      3.39 o 
  -8  10   5        0.05        0.41      3.27 o 
  -7  10   5       32.82       36.22      3.59 o 
  -6  10   5       26.81       34.82      3.85 o 
  -5  10   5        0.07        0.77      3.26 o 
  -4  10   5       24.70       29.91      3.83 o 
  -3  10   5       27.19       35.25      2.98 o 
  -2  10   5        0.01        0.88      2.02 o 
  -1  10   5       26.52       29.63      2.92 o 
   0  10   5       23.19       24.97      3.47 o 
   1  10   5        1.25        0.45      1.44 o 
   2  10   5       39.22       39.97      2.46 o 
   3  10   5       46.81       50.11      2.57 o 
   4  10   5        0.27        1.52      2.37 o 
   5  10   5        0.30        0.36      2.74 o 
  -9  11   5        0.04       -0.04      5.11 o 
  -8  11   5        6.91        7.66      4.84 o 
  -7  11   5        0.12        1.84      3.51 o 
  -6  11   5        0.31        1.37      2.84 o 
  -5  11   5        6.44        8.74      3.31 o 
  -4  11   5        0.69        1.99      2.78 o 
  -3  11   5      124.61      140.35      5.08 o 
  -2  11   5      119.50      149.77      3.68 o 
  -1  11   5       88.89       98.98      4.64 o 
   0  11   5        1.29        1.27      1.17 o 
   1  11   5       13.17       12.78      2.64 o 
   2  11   5        0.01       -0.36      1.68 o 
   3  11   5        0.90        1.88      2.48 o 
   4  11   5        7.00        7.69      2.60 o 
   5  11   5        0.46        3.58      3.10 o 
  -8  12   5        3.64        3.83      4.24 o 
  -7  12   5        3.92        4.49      3.81 o 
  -6  12   5       11.13        8.44      3.99 o 
  -5  12   5       37.71       45.60      4.60 o 
  -4  12   5       15.16       16.37      3.61 o 
  -3  12   5        2.43        2.21      3.67 o 
  -2  12   5        0.70        0.73      3.17 o 
  -1  12   5        0.21       -0.09      2.31 o 
   0  12   5       16.01       14.65      3.75 o 
   1  12   5       57.18       63.76      2.13 o 
   2  12   5        9.82        7.33      2.12 o 
   3  12   5        0.19       -0.07      2.44 o 
   4  12   5        3.57        4.42      2.83 o 
  -8  13   5        5.69        4.84      6.27 o 
  -7  13   5        0.06        2.39      4.16 o 
  -6  13   5        1.16        2.13      3.39 o 
  -5  13   5       10.79       14.69      3.67 o 
  -4  13   5        0.34        0.32      3.87 o 
  -3  13   5       74.71       83.51      4.06 o 
  -2  13   5      114.25      127.85      4.40 o 
  -1  13   5       41.54       47.22      4.35 o 
   0  13   5        2.31        1.18      2.88 o 
   1  13   5        2.04        2.27      3.00 o 
   2  13   5        1.02        0.19      2.38 o 
   3  13   5        0.68        0.44      2.72 o 
   4  13   5       12.86        9.52      2.75 o 
  -7  14   5        0.36        2.44      5.03 o 
  -6  14   5        8.78       10.26      3.82 o 
  -5  14   5        0.05        1.39      3.49 o 
  -4  14   5        0.34        0.18      3.09 o 
  -3  14   5        1.67        1.40      3.66 o 
  -2  14   5        0.02        0.59      3.34 o 
  -1  14   5        0.01        0.81      2.67 o 
   0  14   5        4.63        2.33      3.33 o 
   1  14   5        6.18        3.67      3.23 o 
   2  14   5        3.34        1.63      3.73 o 
   3  14   5        0.19        0.03      3.70 o 
  -6  15   5        0.05        2.04      4.82 o 
  -5  15   5        1.11        1.73      4.16 o 
  -4  15   5        1.93        0.76      3.83 o 
  -3  15   5        0.24       -1.34      3.72 o 
  -2  15   5        2.31        0.35      3.76 o 
  -1  15   5        1.01        1.90      3.46 o 
   0  15   5        1.76        1.82      3.17 o 
   1  15   5        1.66        1.24      3.39 o 
   2  15   5        0.03       -0.50      3.10 o 
  -5  16   5        1.74       -0.19      4.12 o 
  -4  16   5        0.15       -2.18      4.20 o 
  -3  16   5        0.07        0.30      3.83 o 
  -2  16   5        0.36       -0.48      3.87 o 
  -1  16   5        0.65        2.99      3.34 o 
   0  16   5        0.84        0.41      3.19 o 
   1  16   5        0.75        0.55      3.27 o 
  -4  17   5        0.37       -0.24      4.36 o 
  -3  17   5        3.56        8.35      4.27 o 
  -2  17   5        1.44       -0.20      3.93 o 
  -1  17   5        3.41        1.51      4.37 o 
   0  17   5        0.99        0.21      3.46 o 
 -10   0   6       12.12       10.33      4.12 o 
  -9   0   6        8.44        7.26      3.57 o 
  -8   0   6        8.90        6.72      3.61 o 
  -7   0   6      122.29      119.51      3.18 o 
  -6   0   6       45.72       46.69      2.60 o 
  -5   0   6        0.79        0.49      1.50 o 
  -4   0   6        1.99        3.16      1.79 o 
  -3   0   6        2.27        1.63      1.64 o 
  -2   0   6      413.97      414.91      8.20 o 
  -1   0   6       15.10       14.82      3.34 o 
   0   0   6       37.41       38.20      3.29 o 
   1   0   6       92.40       85.11      2.51 o 
   2   0   6      112.49      115.71      2.85 o 
   3   0   6       63.62       65.54      2.84 o 
   4   0   6        0.02        0.80      3.16 o 
   5   0   6        2.44        1.06      2.70 o 
   6   0   6       11.09        1.53      3.57 o 
 -10   1   6        1.03        3.10      2.51 o 
  -9   1   6        1.04        0.77      1.86 o 
  -8   1   6       18.43       17.38      5.02 o 
  -7   1   6        3.20        2.67      1.35 o 
  -6   1   6       37.62       38.76      1.55 o 
  -5   1   6       31.76       34.26      1.41 o 
  -4   1   6        0.40        0.49      1.06 o 
  -3   1   6      630.34      633.33      5.91 o 
  -2   1   6      473.41      479.17      3.51 o 
  -1   1   6        3.45        2.85      0.92 o 
   0   1   6        4.47        5.15      1.13 o 
   1   1   6        0.04       -0.64      1.33 o 
   2   1   6        5.16        4.28      1.55 o 
   3   1   6       14.25       13.96      2.65 o 
   4   1   6        4.58        2.19      1.78 o 
   5   1   6        7.65        2.18      2.02 o 
   6   1   6        0.76        0.42      2.46 o 
 -10   2   6       11.17        4.93      2.42 o 
  -9   2   6        7.39        2.18      2.04 o 
  -8   2   6       11.15        6.20      1.48 o 
  -7   2   6        0.00        0.10      1.35 o 
  -6   2   6       33.18       36.50      2.29 o 
  -5   2   6        3.35        3.28      1.18 o 
  -4   2   6       10.43       11.09      1.41 o 
  -3   2   6       43.76       44.26      1.37 o 
  -2   2   6        5.59        5.49      1.06 o 
  -1   2   6       10.52        6.75      1.91 o 
   0   2   6       13.50       13.57      1.28 o 
   1   2   6       64.13       66.66      1.81 o 
   2   2   6        0.97        0.75      1.55 o 
   3   2   6       24.48       28.15      2.08 o 
   4   2   6        7.76        1.82      2.00 o 
   5   2   6        1.82        1.99      2.33 o 
   6   2   6        0.57        1.16      2.56 o 
 -10   3   6        0.53        0.09      3.42 o 
  -9   3   6        3.06        1.52      1.98 o 
  -8   3   6       68.34       75.92      2.58 o 
  -7   3   6        9.43        6.08      1.33 o 
  -6   3   6        1.57        0.72      0.97 o 
  -5   3   6        1.96        3.04      1.23 o 
  -4   3   6       17.38       17.55      1.14 o 
  -3   3   6        0.44        0.86      0.95 o 
  -2   3   6        0.04        0.41      1.01 o 
  -1   3   6       20.51       23.50      1.12 o 
   0   3   6        0.24        0.24      1.10 o 
   1   3   6        7.95        6.75      1.40 o 
   2   3   6       13.39       10.83      1.54 o 
   3   3   6       32.02       35.43      2.10 o 
   4   3   6        9.47        3.25      2.01 o 
   5   3   6        6.50        1.96      2.30 o 
 -10   4   6        0.35        0.45      2.81 o 
  -9   4   6       61.04       69.95      3.88 o 
  -8   4   6       11.08        8.04      1.83 o 
  -7   4   6        0.86        0.37      1.27 o 
  -6   4   6        0.14        0.14      0.93 o 
  -5   4   6        1.12        1.12      0.99 o 
  -4   4   6       11.00        8.89      1.17 o 
  -3   4   6        5.83        4.99      0.87 o 
  -2   4   6        3.23        2.95      1.01 o 
  -1   4   6        1.01        0.60      0.87 o 
   0   4   6        0.15       -0.47      0.94 o 
   1   4   6       11.08        7.82      1.52 o 
   2   4   6        0.86        1.05      1.46 o 
   3   4   6       81.60       94.64      2.58 o 
   4   4   6       82.98       90.63      2.86 o 
   5   4   6        0.02        2.53      2.46 o 
 -10   5   6        6.18        4.64      4.43 o 
  -9   5   6        7.14        7.30      3.26 o 
  -8   5   6       36.06       37.52      3.18 o 
  -7   5   6        0.57        0.91      2.03 o 
  -6   5   6        9.71       11.74      1.72 o 
  -5   5   6       46.71       46.13      2.25 o 
  -4   5   6       35.57       39.08      2.11 o 
  -3   5   6       14.04       12.27      0.88 o 
  -2   5   6       18.25       16.97      0.95 o 
  -1   5   6       14.23       11.70      1.08 o 
   0   5   6       32.94       29.32      1.68 o 
   1   5   6        7.67        5.96      1.22 o 
   2   5   6        3.23        2.95      1.58 o 
   3   5   6        0.79        0.93      1.58 o 
   4   5   6        1.35        3.28      2.06 o 
   5   5   6       12.39       14.39      2.46 o 
 -10   6   6        1.48        1.45      3.11 o 
  -9   6   6        1.07       -0.43      3.16 o 
  -8   6   6       68.64       71.18      3.59 o 
  -7   6   6       18.48       17.27      3.47 o 
  -6   6   6        0.42        0.21      1.35 o 
  -5   6   6        1.89        2.78      1.44 o 
  -4   6   6       15.98       11.51      1.22 o 
  -3   6   6        3.97        3.75      1.28 o 
  -2   6   6        8.98        7.49      0.89 o 
  -1   6   6       49.27       50.57      1.72 o 
   0   6   6       12.88        4.03      2.16 o 
   1   6   6        3.30        3.33      1.27 o 
   2   6   6        0.46        0.64      1.76 o 
   3   6   6       38.96       41.88      2.31 o 
   4   6   6        0.63        1.34      2.27 o 
   5   6   6        0.02        0.86      2.43 o 
  -9   7   6        0.26       -0.56      2.84 o 
  -8   7   6       28.66       20.52      7.74 o 
  -7   7   6        3.53        4.82      1.89 o 
  -6   7   6        1.48        2.60      1.80 o 
  -5   7   6       11.08        8.64      1.60 o 
  -4   7   6       30.43       31.38      3.17 o 
  -3   7   6       35.22       42.15      3.09 o 
  -2   7   6        2.88        0.99      0.70 o 
  -1   7   6        0.97        0.48      1.01 o 
   0   7   6        0.59        0.41      1.31 o 
   1   7   6        1.81        2.16      1.55 o 
   2   7   6       67.95       69.72      2.39 o 
   3   7   6       84.88       91.03      2.59 o 
   4   7   6        0.41        1.02      2.09 o 
   5   7   6        0.78        3.82      2.52 o 
  -9   8   6        0.03        0.36      3.57 o 
  -8   8   6        7.20        7.04      3.71 o 
  -7   8   6       92.77      104.91      4.08 o 
  -6   8   6        0.05        1.60      2.67 o 
  -5   8   6        3.80        3.33      3.05 o 
  -4   8   6        3.61        4.27      2.56 o 
  -3   8   6       25.51       30.36      5.39 o 
  -2   8   6       60.69       66.78      2.73 o 
  -1   8   6       17.40       14.22      2.06 o 
   0   8   6        4.73        2.13      1.47 o 
   1   8   6        0.31        1.82      1.53 o 
   2   8   6       52.59       56.01      3.30 o 
   3   8   6        9.75        9.98      2.55 o 
   4   8   6        2.26        2.89      2.42 o 
  -9   9   6        0.30       -0.93      4.47 o 
  -8   9   6       16.18       15.34      3.63 o 
  -7   9   6        0.78        1.50      3.45 o 
  -6   9   6       10.66       12.20      3.38 o 
  -5   9   6        0.15        2.59      3.15 o 
  -4   9   6        2.02        2.58      3.40 o 
  -3   9   6        6.56        8.70      2.84 o 
  -2   9   6        7.12        5.42      3.33 o 
  -1   9   6        2.85        0.21      0.79 o 
   0   9   6        0.13        0.11      1.30 o 
   1   9   6        8.98        7.31      1.92 o 
   2   9   6       16.82       12.98      2.13 o 
   3   9   6       39.15       43.40      2.66 o 
   4   9   6        0.04       -0.22      2.49 o 
  -8  10   6        2.46        2.29      3.84 o 
  -7  10   6        2.42        3.41      3.38 o 
  -6  10   6        0.43        1.32      3.39 o 
  -5  10   6        0.14       -1.23      3.25 o 
  -4  10   6        6.62        9.01      3.41 o 
  -3  10   6       27.41       34.75      3.34 o 
  -2  10   6       45.19       58.11      5.02 o 
  -1  10   6        4.66        1.81      2.50 o 
   0  10   6        0.37       -1.12      3.03 o 
   1  10   6       10.29        7.87      1.83 o 
   2  10   6        0.12        0.90      2.28 o 
   3  10   6        1.53        2.06      2.36 o 
   4  10   6        0.10        1.33      2.72 o 
  -8  11   6        4.02        2.83      3.83 o 
  -7  11   6        5.73        7.49      3.68 o 
  -6  11   6        5.81        6.50      3.53 o 
  -5  11   6        1.17        0.78      3.48 o 
  -4  11   6        0.18       -1.04      3.95 o 
  -3  11   6       39.35       56.47      3.82 o 
  -2  11   6        2.72        1.82      2.81 o 
  -1  11   6       41.78       47.96      3.24 o 
   0  11   6        0.01       -0.12      2.88 o 
   1  11   6        2.47        1.65      3.12 o 
   2  11   6       17.46       20.35      3.02 o 
   3  11   6        4.72        2.81      2.25 o 
  -7  12   6       10.05       12.04      4.03 o 
  -6  12   6        1.06       -1.79      4.76 o 
  -5  12   6        3.92        5.70      3.56 o 
  -4  12   6       90.81      106.43      4.91 o 
  -3  12   6       26.95       28.24     10.11 o 
  -2  12   6       44.23       52.20      3.37 o 
  -1  12   6       39.34       44.81      3.41 o 
   0  12   6        0.10        1.92      3.23 o 
   1  12   6        5.65        3.02      3.15 o 
   2  12   6        0.98        0.05      3.34 o 
   3  12   6        0.00       -0.94      3.04 o 
  -7  13   6        0.42        1.00      4.34 o 
  -6  13   6        0.60        1.54      4.42 o 
  -5  13   6       36.23       47.15      4.52 o 
  -4  13   6        0.17        3.67      3.59 o 
  -3  13   6        7.65        9.34      3.79 o 
  -2  13   6        1.01        0.61      3.88 o 
  -1  13   6       16.21       12.73      4.57 o 
   0  13   6       55.44       68.10      5.44 o 
   1  13   6        0.46        1.44      3.82 o 
   2  13   6        2.59        1.73      3.39 o 
  -6  14   6        0.04       -0.45      5.12 o 
  -5  14   6       10.14       14.25      4.85 o 
  -4  14   6       15.61       20.83      4.19 o 
  -3  14   6        4.11        6.99      3.94 o 
  -2  14   6        0.49        0.13      3.41 o 
  -1  14   6        7.03        4.67      3.57 o 
   0  14   6        0.01       -0.97      3.42 o 
   1  14   6        0.65        2.28      3.12 o 
  -5  15   6        0.30       -0.01      6.05 o 
  -4  15   6        0.22       -1.67      4.53 o 
  -3  15   6        0.03       -0.55      4.63 o 
  -2  15   6        0.42        0.00      4.05 o 
  -1  15   6        1.57        0.64      3.84 o 
   0  15   6        1.69       -0.23      3.63 o 
  -9   1   7        0.30        1.20      2.07 o 
  -8   1   7        7.25        6.04      2.18 o 
  -7   1   7       12.67       11.17      1.99 o 
  -6   1   7        1.38        0.74      1.72 o 
  -5   1   7        0.87        0.52      1.22 o 
  -4   1   7       27.59       24.27      1.66 o 
  -3   1   7       16.34       15.66      1.52 o 
  -2   1   7        9.37        6.43      1.40 o 
  -1   1   7        0.43        0.29      1.12 o 
   0   1   7        1.34        1.26      1.28 o 
   1   1   7       22.99       20.55      1.93 o 
   2   1   7        7.91        5.61      2.38 o 
   3   1   7        0.42        0.75      2.00 o 
   4   1   7        0.89        0.10      2.23 o 
  -9   2   7        0.01       -0.62      2.65 o 
  -8   2   7        2.46        2.68      3.58 o 
  -7   2   7        0.70        0.54      1.76 o 
  -6   2   7       17.20       10.60      1.84 o 
  -5   2   7        0.39        0.51      1.23 o 
  -4   2   7        7.38        6.89      1.22 o 
  -3   2   7        0.00       -0.39      1.22 o 
  -2   2   7        2.25        0.81      1.34 o 
  -1   2   7        4.13        4.04      1.30 o 
   0   2   7        7.99        3.44      1.42 o 
   1   2   7       17.10       11.78      2.03 o 
   2   2   7        1.43        2.30      1.91 o 
   3   2   7        8.05        3.63      2.27 o 
   4   2   7       11.60        3.64      2.19 o 
  -9   3   7       13.39       13.16      3.55 o 
  -8   3   7        0.06       -0.63      2.45 o 
  -7   3   7        2.30        1.96      2.94 o 
  -6   3   7        2.21        1.55      1.42 o 
  -5   3   7        0.77        0.09      1.25 o 
  -4   3   7        0.03       -0.14      1.17 o 
  -3   3   7        0.67        0.60      1.29 o 
  -2   3   7        4.40        2.24      1.21 o 
  -1   3   7        4.76        3.37      1.15 o 
   0   3   7       17.48       10.29      3.28 o 
   1   3   7        1.50        1.88      1.51 o 
   2   3   7        1.27        1.61      1.75 o 
   3   3   7       26.21       13.69      5.36 o 
   4   3   7        2.29        2.97      2.49 o 
  -9   4   7       27.46       29.04      3.93 o 
  -8   4   7       14.21       14.06      3.19 o 
  -7   4   7        0.11       -1.33      2.12 o 
  -6   4   7        3.73        1.67      1.89 o 
  -5   4   7       10.53        8.57      2.27 o 
  -4   4   7        6.96        3.04      1.44 o 
  -3   4   7        3.06        2.19      1.11 o 
  -2   4   7        0.05       -0.07      1.03 o 
  -1   4   7       28.38       27.71      1.84 o 
   0   4   7        4.02        2.24      1.21 o 
   1   4   7        1.78        0.81      1.44 o 
   2   4   7        0.60        0.00      1.98 o 
   3   4   7        2.85        2.07      2.09 o 
   4   4   7        1.07        0.35      2.56 o 
  -9   5   7        0.56        2.85      2.98 o 
  -8   5   7        0.94        3.29      2.72 o 
  -7   5   7        3.28        3.67      2.42 o 
  -6   5   7        2.02        1.18      1.56 o 
  -5   5   7       52.01       51.83      2.60 o 
  -4   5   7        5.18        1.73      2.06 o 
  -3   5   7        2.84        0.98      1.19 o 
  -2   5   7        9.17        4.47      1.60 o 
  -1   5   7        0.00       -0.63      1.24 o 
   0   5   7        2.97        3.03      1.28 o 
   1   5   7        0.06        0.97      1.48 o 
   2   5   7       19.36       11.56      3.25 o 
   3   5   7       28.55       20.04      5.86 o 
   4   5   7        7.91        5.03      2.73 o 
  -9   6   7       37.72        9.71     13.86 o 
  -8   6   7       15.85       14.77      3.98 o 
  -7   6   7        1.22        3.29      3.45 o 
  -6   6   7        5.54        5.89      2.95 o 
  -5   6   7        0.57        1.31      2.54 o 
  -4   6   7       13.95       11.13      4.83 o 
  -3   6   7        0.06       -0.15      2.36 o 
  -2   6   7        3.45        1.05      1.13 o 
  -1   6   7       36.18       30.75      3.24 o 
   0   6   7        6.95        4.41      2.00 o 
   1   6   7        2.35        1.76      2.04 o 
   2   6   7       13.56       10.38      2.82 o 
   3   6   7        3.30        6.46      2.98 o 
  -8   7   7       39.71       45.89      4.32 o 
  -7   7   7        6.35        4.34      3.23 o 
  -6   7   7        0.25        1.81      2.89 o 
  -5   7   7       23.48       25.58      3.98 o 
  -4   7   7       17.71       10.27      5.18 o 
  -3   7   7       13.05        6.98      5.86 o 
  -2   7   7       12.75        7.55      3.93 o 
  -1   7   7        4.41        1.36      1.60 o 
   0   7   7        3.10        0.30      1.76 o 
   1   7   7        0.60        0.45      2.19 o 
   2   7   7        1.37        2.06      2.63 o 
   3   7   7       17.91       16.81      2.86 o 
  -8   8   7       13.17       14.65      4.34 o 
  -7   8   7        1.91        3.08      3.71 o 
  -6   8   7        0.68        3.72      3.97 o 
  -5   8   7        2.44        1.71      3.19 o 
  -4   8   7        0.77        1.66      2.92 o 
  -3   8   7        0.81        0.62      3.24 o 
  -2   8   7        0.50       -0.52      2.28 o 
  -1   8   7        7.48        4.67      2.82 o 
   0   8   7        0.10        0.14      2.76 o 
   1   8   7        9.92        6.04      2.05 o 
   2   8   7       52.51       54.00      2.65 o 
   3   8   7       17.91       17.64      2.85 o 
  -8   9   7        6.40        8.45      5.02 o 
  -7   9   7       31.93       44.56      4.19 o 
  -6   9   7        0.04       -0.43      3.13 o 
  -5   9   7        3.10        5.19      3.26 o 
  -4   9   7        0.03        0.47      2.98 o 
  -3   9   7       11.77        3.26      4.00 o 
  -2   9   7        0.11        0.05      2.57 o 
  -1   9   7       11.04        5.57      3.02 o 
   0   9   7        0.04       -0.34      2.72 o 
   1   9   7       12.84       12.75      3.34 o 
   2   9   7       12.80       11.75      2.95 o 
  -7  10   7        2.47        3.51      3.79 o 
  -6  10   7        1.40        3.42      3.57 o 
  -5  10   7       11.95       14.68      4.11 o 
  -4  10   7        0.07       -0.40      3.22 o 
  -3  10   7        6.00        3.66      3.38 o 
  -2  10   7       18.10       13.09      7.16 o 
  -1  10   7        0.43        0.98      3.03 o 
   0  10   7        0.37        1.63      3.40 o 
   1  10   7       24.47       25.62      3.98 o 
   2  10   7       14.66       15.21      4.44 o 
  -7  11   7        3.42        3.61      4.48 o 
  -6  11   7        5.84       12.98      6.22 o 
  -5  11   7        0.11        2.20      4.06 o 
  -4  11   7       28.17       29.60      4.13 o 
  -3  11   7       25.30       -0.07      5.29 o 
  -2  11   7       15.98        9.16      4.84 o 
  -1  11   7        1.33       -0.05      2.87 o 
   0  11   7        0.41       -0.73      3.19 o 
   1  11   7        2.06        2.68      3.74 o 
  -6  12   7        5.06        7.80      4.50 o 
  -5  12   7        2.74        3.54      4.25 o 
  -4  12   7       15.62       18.43      5.51 o 
  -3  12   7       25.94       29.06     11.45 o 
  -2  12   7       10.65        3.63      4.08 o 
  -1  12   7        7.49        4.68      3.69 o 
   0  12   7       18.95        6.54      4.63 o 
   1  12   7        2.55        1.82      3.95 o 
  -5  13   7        0.22        1.97      3.96 o 
  -4  13   7       12.22       10.65      5.20 o 
  -3  13   7       22.36        4.75      6.90 o 
  -2  13   7       11.34        1.85      4.80 o 
  -1  13   7        0.37       -0.11      3.61 o 
   0  13   7        0.45       -0.83      5.39 o 
  -8   0   8       21.69       19.08      5.70 o 
  -7   0   8        0.04        0.48      2.56 o 
  -6   0   8        1.10        2.79      3.37 o 
  -5   0   8        0.00       -0.12      1.94 o 
  -4   0   8       36.68       20.42     13.00 o 
  -3   0   8      285.25      256.95      7.12 o 
  -2   0   8       11.11        3.15      3.31 o 
  -1   0   8        9.61        6.34      2.83 o 
   0   0   8       12.03       11.24      2.27 o 
   1   0   8       18.62       19.88      2.98 o 
   2   0   8       16.20       11.39      4.53 o 
  -8   1   8        4.10        3.37      3.19 o 
  -7   1   8       23.65       12.97      3.87 o 
  -6   1   8        8.91        5.89      1.68 o 
  -5   1   8        0.18       -0.31      1.53 o 
  -4   1   8       68.75       55.43      2.25 o 
  -3   1   8       27.77       21.94      2.49 o 
  -2   1   8        2.49        2.15      1.79 o 
  -1   1   8        0.45        0.70      1.47 o 
   0   1   8        6.44        4.89      1.58 o 
   1   1   8       11.47        8.60      1.92 o 
   2   1   8        1.95        0.36      1.87 o 
  -8   2   8        0.91        1.13      2.71 o 
  -7   2   8        2.70        2.36      2.44 o 
  -6   2   8        0.02        0.65      2.41 o 
  -5   2   8        1.42        1.39      3.17 o 
  -4   2   8       36.48       28.49      4.31 o 
  -3   2   8       23.64        4.52      3.67 o 
  -2   2   8       10.02        3.70      1.95 o 
  -1   2   8        2.29        1.13      1.35 o 
   0   2   8       12.24        8.86      1.85 o 
   1   2   8        0.42        2.47      1.82 o 
   2   2   8        9.09        5.59      2.41 o 
  -8   3   8        2.22        2.68      2.92 o 
  -7   3   8        0.05       -0.85      2.44 o 
  -6   3   8        2.58        2.06      2.15 o 
  -5   3   8        3.94        0.03      1.95 o 
  -4   3   8        0.01       -0.07      2.08 o 
  -3   3   8        0.68        0.42      1.35 o 
  -2   3   8        3.95        3.09      1.57 o 
  -1   3   8        0.00        0.50      1.50 o 
   0   3   8        5.38        4.81      1.73 o 
   1   3   8        0.52        1.44      1.70 o 
   2   3   8        0.01        0.92      2.16 o 
  -8   4   8        0.82        1.64      4.21 o 
  -7   4   8        1.27       -0.05      2.89 o 
  -6   4   8        1.29        1.60      3.05 o 
  -5   4   8        7.26        4.62      4.33 o 
  -4   4   8        1.32        1.14      3.05 o 
  -3   4   8        2.19        3.34      3.01 o 
  -2   4   8        0.90        2.68      1.77 o 
  -1   4   8        1.15        1.83      1.82 o 
   0   4   8        4.22        2.55      2.14 o 
   1   4   8        0.44        2.10      2.28 o 
   2   4   8       22.30       17.10      4.70 o 
  -8   5   8        1.38        1.07      4.45 o 
  -7   5   8        0.62        1.34      3.25 o 
  -6   5   8        4.41        4.82      5.26 o 
  -5   5   8        7.35        3.88      3.35 o 
  -4   5   8        0.00        0.62      3.13 o 
  -3   5   8        1.03       -0.46      2.66 o 
  -2   5   8        0.01       -0.14      2.91 o 
  -1   5   8        1.15        2.83      3.09 o 
   0   5   8        0.21        0.73      1.98 o 
   1   5   8        0.74        2.54      2.32 o 
   2   5   8        5.02        3.67      2.56 o 
  -7   6   8        2.60        0.73      3.86 o 
  -6   6   8        4.20        4.05      5.04 o 
  -5   6   8        0.20        0.14      3.49 o 
  -4   6   8        0.54        0.38      3.78 o 
  -3   6   8        0.12        1.13      2.87 o 
  -2   6   8       11.55       14.48      3.45 o 
  -1   6   8        8.40        5.76      3.03 o 
   0   6   8        2.29        2.11      3.24 o 
   1   6   8        2.38        2.46      2.39 o 
  -7   7   8        0.05        1.81      3.70 o 
  -6   7   8        2.89        4.49      4.54 o 
  -5   7   8        8.32        2.91      3.65 o 
  -4   7   8       14.13        5.18      5.95 o 
  -3   7   8        0.09        3.15      3.55 o 
  -2   7   8        4.37        4.27      3.01 o 
  -1   7   8        1.00        0.03      2.77 o 
   0   7   8        0.06       -0.03      2.79 o 
   1   7   8       17.07        6.50      3.42 o 
  -7   8   8        0.08        0.74      3.74 o 
  -6   8   8        0.04        1.30      4.46 o 
  -5   8   8        0.22       -0.16      3.72 o 
  -4   8   8        0.84        1.95      3.70 o 
  -3   8   8       18.00       12.90      7.81 o 
  -2   8   8        1.85        1.09      3.26 o 
  -1   8   8        1.04        0.27      2.90 o 
   0   8   8        0.00       -0.76      2.87 o 
   1   8   8        2.44        2.17      3.73 o 
  -6   9   8        0.81        4.73      4.95 o 
  -5   9   8        0.46        3.36      4.07 o 
  -4   9   8        0.62        0.57      3.46 o 
  -3   9   8        0.82        1.07      3.86 o 
  -2   9   8        0.30        0.53      5.41 o 
  -1   9   8        0.00       -0.21      3.36 o 
   0   9   8        0.93        0.26      3.82 o 
  -5  10   8        0.43        0.33      3.93 o 
  -4  10   8        2.95        1.40      3.82 o 
  -3  10   8        7.86        1.67      3.81 o 
  -2  10   8        0.10        0.30      4.60 o 
  -1  10   8        0.27        0.39      3.84 o 
  -4  11   8       23.07       13.12     11.69 o 
  -3  11   8        0.22        2.36      4.82 o 
  -2  11   8       25.62       -0.01      6.37 o 
  -6   1   9        0.02        3.52      2.87 o 
  -5   1   9        2.83        0.47      2.31 o 
  -4   1   9        3.51        6.42      2.39 o 
  -3   1   9        0.72        1.82      2.26 o 
  -2   1   9        0.29        3.36      2.56 o 
  -1   1   9        0.31        2.75      2.68 o 
   0   1   9        3.02        3.69      2.39 o 
  -6   2   9        0.00        0.96      3.10 o 
  -5   2   9        4.20        5.15      4.54 o 
  -4   2   9        0.00        2.08      3.13 o 
  -3   2   9        0.06        1.89      3.65 o 
  -2   2   9        1.31        0.93      3.18 o 
  -1   2   9        0.31        3.05      2.50 o 
   0   2   9        6.34        8.89      6.22 o 
  -6   3   9        0.32       -0.47      2.98 o 
  -5   3   9        0.21        2.37      3.42 o 
  -4   3   9        0.03        0.23      2.83 o 
  -3   3   9        1.28        0.88      3.73 o 
  -2   3   9        0.42       -0.67      4.59 o 
  -1   3   9        6.50        5.87      4.04 o 
  -6   4   9        0.09        2.43      3.59 o 
  -5   4   9        2.25        4.12      3.56 o 
  -4   4   9        1.14        2.01      3.39 o 
  -3   4   9        0.97        3.80      4.89 o 
  -2   4   9        4.20        4.76      4.60 o 
  -1   4   9        0.00       -0.95      3.34 o 
  -5   5   9        0.28        1.45      3.63 o 
  -4   5   9        0.02        1.56      3.54 o 
  -3   5   9        0.30        1.27      6.52 o 
  -2   5   9        2.32        0.72      5.03 o 
  -1   5   9        3.54        2.72      6.38 o 
  -5   6   9        8.47        4.77      5.56 o 
  -4   6   9        0.24       -1.08      3.31 o 
  -3   6   9        2.34        1.50      5.39 o 
  -2   6   9        8.25        0.74      4.51 o 
                                                 
